# Supplementary material for: Cleavage of BLOC1S1 mRNA by IRE1 Is Sequence Specific, Temporally Separate from XBP1 Splicing, and Dispensable for Cell Viability under Acute Endoplasmic Reticulum Stress
Source: Mol Cell Biol. 2015 May 18;35(12):2186–202. doi: 10.1128/MCB.00013-15 (PMC4438243; doi:10.1128/MCB.00013-15)
Supplement: Supplemental material [file MCB.00013-15_zmb999100856so2.xlsx]

## Sheet: which_transcripts_output
Supplemental table S1: Human mRNA transcripts containing one or more IRE1 RNase consensus target sequence, and the target sequences present in those transcripts
HITS	TRANSCRIPT	DESCRIPTION	SEQUENCE	SEQUENCE	SEQUENCE	SEQUENCE
4	NM_133378.4	>gi|291045224|ref|NM_133378.4| Homo sapiens titin (TTN), transcript variant N2-A, mRNA	TTCCTCGGAAGGAGGAA	ATAGCCGGTAGTGCTAT	TGCTGCAGGAGTCAGCA	TCTGCCCGGCGTGCAGA
4	NM_017579.2	>gi|148539843|ref|NM_017579.2| Homo sapiens deleted in malignant brain tumors 1 (DMBT1), transcript variant 3, mRNA	AGATGCTGGTGTCATCT	AGATGCTGGTGTCATCT	AGATGCTGGTGTCATCT	AGATGCTGGTGTCATCT
4	NM_001256850.1	>gi|378925624|ref|NM_001256850.1| Homo sapiens titin (TTN), transcript variant 1, mRNA	TTCCTCGGAAGGAGGAA	ATAGCCGGTAGTGCTAT	TGCTGCAGGAGTCAGCA	TCTGCCCGGCGTGCAGA
4	NM_007329.2	>gi|148539841|ref|NM_007329.2| Homo sapiens deleted in malignant brain tumors 1 (DMBT1), transcript variant 2, mRNA	AGATGCTGGTGTCATCT	AGATGCTGGTGTCATCT	AGATGCTGGTGTCATCT	AGATGCTGGTGTCATCT
3	NM_016642.2	>gi|126090465|ref|NM_016642.2| Homo sapiens spectrin, beta, non-erythrocytic 5 (SPTBN5), mRNA	GAGTTCCGAGGAAACTC	AGGGCCCGGCGGGCCCT	AGGGCCCGGCGGGCCCT
3	NM_001164508.1	>gi|257743024|ref|NM_001164508.1| Homo sapiens nebulin (NEB), transcript variant 2, mRNA	GGCATCGGCTGGATGCC	GGCATCGGCTGGATGCC	GGCATCGGCTGGATGCC
3	NM_133437.3	>gi|291045229|ref|NM_133437.3| Homo sapiens titin (TTN), transcript variant novex-2, mRNA	ATAGCCGGTAGTGCTAT	TGCTGCAGGAGTCAGCA	TCTGCCCGGCGTGCAGA
3	NM_030665.3	>gi|40807476|ref|NM_030665.3| Homo sapiens retinoic acid induced 1 (RAI1), mRNA	GTGGGCAGGGGGCCCAC	GGGTGCTGCCGCCACCC	CCGGCCTGGGGAGCCGG
3	NM_139135.2	>gi|117968462|ref|NM_139135.2| Homo sapiens AT rich interactive domain 1A (SWI-like) (ARID1A), transcript variant 2, mRNA	TGGCTCTGTTGAAGCCA	TCTTGCAGGAGCCAAGA	CCGCCCGGCGGCGGCGG
3	NM_001164507.1	>gi|257743022|ref|NM_001164507.1| Homo sapiens nebulin (NEB), transcript variant 1, mRNA	GGCATCGGCTGGATGCC	GGCATCGGCTGGATGCC	GGCATCGGCTGGATGCC
3	NM_006015.4	>gi|117968607|ref|NM_006015.4| Homo sapiens AT rich interactive domain 1A (SWI-like) (ARID1A), transcript variant 1, mRNA	TGGCTCTGTTGAAGCCA	TCTTGCAGGAGCCAAGA	CCGCCCGGCGGCGGCGG
3	NM_003319.4	>gi|291045222|ref|NM_003319.4| Homo sapiens titin (TTN), transcript variant N2-B, mRNA	ATAGCCGGTAGTGCTAT	TGCTGCAGGAGTCAGCA	TCTGCCCGGCGTGCAGA
3	NM_020778.4	>gi|218084483|ref|NM_020778.4| Homo sapiens alpha-kinase 3 (ALPK3), mRNA	GAGCCCAGATGGGGCTC	GGGCCCGGAGGCGGCCC	CAGAGCTGGGGGCTCTG
3	NM_001620.1	>gi|61743953|ref|NM_001620.1| Homo sapiens AHNAK nucleoprotein (AHNAK), transcript variant 1, mRNA	GTGACCAGAAGGGTCAC	TATTCCAGATGTGAATA	TGCTCCTGATGTGAGCA
3	XM_003403632.1	>gi|341913699|ref|XM_003403632.1| PREDICTED: Homo sapiens deleted in malignant brain tumors 1, transcript variant 1 (DMBT1), mRNA	AGATGCTGGTGTCATCT	AGATGCTGGTGTCATCT	AGATGCTGGTGTCATCT
3	NM_175873.4	>gi|95147558|ref|NM_175873.4| Homo sapiens sosondowah ankyrin repeat domain family member A (SOWAHA), mRNA	GCGGCCAGTGGAGCCGC	GGCGCCTGTCGCGCGCC	GCGTCCCGCGGCGACGC
3	NM_001037335.2	>gi|156105692|ref|NM_001037335.2| Homo sapiens peroxisomal proliferator-activated receptor A interacting complex 285 (PRIC285), transcript variant 1, mRNA	GTGGGCTGCCGGCCCAC	AGGCTCTGGAGAAGCCT	CAGGCCGGCCGGGCCTG
3	NM_001408.2	>gi|157389013|ref|NM_001408.2| Homo sapiens cadherin, EGF LAG seven-pass G-type receptor 2 (flamingo homolog, Drosophila) (CELSR2), mRNA	CCAGACTGGAGCTCTGG	CCCGGCCGCCGGCCGGG	CCCGGCCGCCGGCCGGG
3	NM_001145161.2	>gi|308153329|ref|NM_001145161.2| Homo sapiens ubiquitin-conjugating enzyme E2Q family-like 1 (UBE2QL1), mRNA	TCCTTCAGTCGCAAGGA	CGCCGCAGCCGCCGGCG	GGGGGCCGGGGGCCCCC
3	NM_133432.3	>gi|291045227|ref|NM_133432.3| Homo sapiens titin (TTN), transcript variant novex-1, mRNA	ATAGCCGGTAGTGCTAT	TGCTGCAGGAGTCAGCA	TCTGCCCGGCGTGCAGA
3	NM_016217.2	>gi|66933006|ref|NM_016217.2| Homo sapiens headcase homolog (Drosophila) (HECA), mRNA	CATGGCTGGGGGCCATG	CGGGCCCGCGGCGCCCG	CCGCGCGGGCGCCGCGG
3	NM_001137560.1	>gi|212274326|ref|NM_001137560.1| Homo sapiens transmembrane protein 151B (TMEM151B), mRNA	GCTGCCTGTGGCGCAGC	CGCCGCCGGCGGCGGCG	CGCCGCCGGCGGCGGCG
3	NM_032410.3	>gi|209976984|ref|NM_032410.3| Homo sapiens hook homolog 3 (Drosophila) (HOOK3), mRNA	TTTTGCTGAGGGCAAAA	AGCATCTGTTGTATGCT	GCGCGCGGCTGGCGCGC
3	NM_015125.3	>gi|112421107|ref|NM_015125.3| Homo sapiens capicua homolog (Drosophila) (CIC), mRNA	GGGCACTGCTGCTGCCC	CCCAGCTGCTGCCTGGG	CCTCCCAGCGGAGGAGG
3	NM_153712.4	>gi|109715847|ref|NM_153712.4| Homo sapiens tubulin tyrosine ligase (TTL), mRNA	TTTGCCTGTAGAGCAAA	GCGCCCGGGCGCGGCGC	CCCGGCGGGCGCCCGGG
3	NM_003028.2	>gi|106879209|ref|NM_003028.2| Homo sapiens Src homology 2 domain containing adaptor protein B (SHB), mRNA	CCTGCCAGCAGAGCAGG	AGCCACTGTTGCTGGCT	CCCCGCCGGGGCCGGGG
2	NR_046235.1	>gi|374429547|ref|NR_046235.1| Homo sapiens 45S pre-ribosomal RNA (RN45S), ribosomal RNA	GCCCCCGGTGGCGGGGC	CGCGCCGGCCGGGCGCG
2	NM_018662.2	>gi|61742822|ref|NM_018662.2| Homo sapiens disrupted in schizophrenia 1 (DISC1), transcript variant L, mRNA	CGCCGCCGGCGGCGGCG	CGCCGCCGGCGGCGGCG
2	NM_001042633.1	>gi|111118960|ref|NM_001042633.1| Homo sapiens sorting nexin family member 21 (SNX21), transcript variant 4, mRNA	GCAGTCTGATGGACTGC	GCCCGCCGTAGCCGGGC
2	NM_001190267.1	>gi|298229006|ref|NM_001190267.1| Homo sapiens ATG16 autophagy related 16-like 1 (S. cerevisiae) (ATG16L1), transcript variant 5, mRNA	CTGTGCTGTGGGCACAG	GGCTGCGGCCGTCAGCC
2	NM_001080495.2	>gi|169658377|ref|NM_001080495.2| Homo sapiens trinucleotide repeat containing 18 (TNRC18), mRNA	GGGTGCAGCTGACACCC	CAGAGCTGCCGCCTCTG
2	NM_006480.4	>gi|56682941|ref|NM_006480.4| Homo sapiens regulator of G-protein signaling 14 (RGS14), mRNA	CCCTGCCGCAGCCAGGG	TCTTCCAGGTGTGAAGA
2	NM_152347.4	>gi|304555609|ref|NM_152347.4| Homo sapiens chromosome 17 open reading frame 57 (C17orf57), transcript variant A, mRNA	GCCGCCCGAGGGGCGGC	TTTTTCAGGAGAAAAAA
2	NM_007354.2	>gi|307548874|ref|NM_007354.2| Homo sapiens chromosome 3 open reading frame 27 (C3orf27), mRNA	CACACCTGCGGTGTGTG	AGTCCCCGGAGGGGACT
2	NM_001164545.1	>gi|257153473|ref|NM_001164545.1| Homo sapiens disrupted in schizophrenia 1 (DISC1), transcript variant h, mRNA	CGCCGCCGGCGGCGGCG	CGCCGCCGGCGGCGGCG
2	NM_001130978.1	>gi|195976757|ref|NM_001130978.1| Homo sapiens dysferlin, limb girdle muscular dystrophy 2B (autosomal recessive) (DYSF), transcript variant 11, mRNA	AGGCCCTGGGGCGGCCT	CTCTGCTGGGGCCAGAG
2	NM_021035.2	>gi|124244057|ref|NM_021035.2| Homo sapiens zinc finger, NFX1-type containing 1 (ZNFX1), mRNA	GTCTTCTGCAGAAAGAC	CTGGGCCGAAGCCCCAG
2	NM_001130984.1	>gi|195976772|ref|NM_001130984.1| Homo sapiens dysferlin, limb girdle muscular dystrophy 2B (autosomal recessive) (DYSF), transcript variant 5, mRNA	AGGCCCTGGGGCGGCCT	CTCTGCTGGGGCCAGAG
2	NM_013439.2	>gi|30179908|ref|NM_013439.2| Homo sapiens paired immunoglobin-like type 2 receptor alpha (PILRA), transcript variant 1, mRNA	CTCCTCAGGTGGAGGAG	TGCTGCTGCCGCCAGCA
2	NM_014921.4	>gi|209954817|ref|NM_014921.4| Homo sapiens latrophilin 1 (LPHN1), transcript variant 2, mRNA	ACCCGCTGCAGGCGGGT	CCGGGCGGGGGGCCCGG
2	NM_001164550.1	>gi|257153292|ref|NM_001164550.1| Homo sapiens disrupted in schizophrenia 1 (DISC1), transcript variant m, mRNA	CGCCGCCGGCGGCGGCG	CGCCGCCGGCGGCGGCG
2	NM_001173461.1	>gi|291045123|ref|NM_001173461.1| Homo sapiens shisa homolog 6 (Xenopus laevis) (SHISA6), transcript variant 2, mRNA	ATCACCTGCGGGGTGAT	AGGGCCGGGGGCGCCCT
2	NM_017629.3	>gi|324073532|ref|NM_017629.3| Homo sapiens eukaryotic translation initiation factor 2C, 4 (EIF2C4), mRNA	AAAAACGGAAGCTTTTT	GGGCGCCGCCGCCGCCC
2	NM_014727.1	>gi|7662045|ref|NM_014727.1| Homo sapiens myeloid/lymphoid or mixed-lineage leukemia 4 (MLL4), mRNA	GAGCACAGTGGATGCTC	CAGGACTGTGGGTCCTG
2	NM_014758.2	>gi|157502170|ref|NM_014758.2| Homo sapiens sorting nexin 19 (SNX19), mRNA	AGGCCCCGAAGAGGCCT	GCCGGCGGCCGGCCGGC
2	NM_198845.4	>gi|294774545|ref|NM_198845.4| Homo sapiens sialic acid binding Ig-like lectin 6 (SIGLEC6), transcript variant 2, mRNA	CCCTGCTGTGGGCAGGG	TGCCCCTGCTGTGGGCA
2	NM_001177608.1	>gi|294862301|ref|NM_001177608.1| Homo sapiens CD33 molecule (CD33), transcript variant 3, mRNA	CCCTGCTGTGGGCAGGG	TGCCCCTGCTGTGGGCA
2	NM_173681.5	>gi|239582719|ref|NM_173681.5| Homo sapiens ATG9 autophagy related 9 homolog B (S. cerevisiae) (ATG9B), mRNA	CTGCCCTGGGGAGGCAG	GCGCGCTGGGGGCGCGC
2	NM_178013.3	>gi|214831265|ref|NM_178013.3| Homo sapiens proline rich membrane anchor 1 (PRIMA1), mRNA	CGCCCCAGGAGCGGGCG	ACACTCGGGGGCAGTGT
2	NM_003335.2	>gi|38045947|ref|NM_003335.2| Homo sapiens ubiquitin-like modifier activating enzyme 7 (UBA7), mRNA	CAGGCCTGTTGGGCCTG	CAGGCCTGCAGGGCCTG
2	NM_015274.1	>gi|50659092|ref|NM_015274.1| Homo sapiens mannosidase, alpha, class 2B, member 2 (MAN2B2), mRNA	TGCGCCAGAGGAGCGCA	CTGGCCCGGCGAGCCAG
2	NM_031281.2	>gi|157694525|ref|NM_031281.2| Homo sapiens Fc receptor-like 5 (FCRL5), transcript variant 1, mRNA	CCTTGCAGAGGACAAGG	CCCCTCTGGAGGAGGGG
2	NM_001164556.1	>gi|257153304|ref|NM_001164556.1| Homo sapiens disrupted in schizophrenia 1 (DISC1), transcript variant t, mRNA	CGCCGCCGGCGGCGGCG	CGCCGCCGGCGGCGGCG
2	NM_133379.3	>gi|291045226|ref|NM_133379.3| Homo sapiens titin (TTN), transcript variant novex-3, mRNA	ATAGCCGGTAGTGCTAT	TCTGCCCGGCGTGCAGA
2	NM_145176.2	>gi|93277101|ref|NM_145176.2| Homo sapiens solute carrier family 2 (facilitated glucose transporter), member 12 (SLC2A12), mRNA	CACTGCTGCTGTCAGTG	CTCCACTGGGGTTGGAG
2	NM_015215.2	>gi|307133689|ref|NM_015215.2| Homo sapiens calmodulin binding transcription activator 1 (CAMTA1), transcript variant 1, mRNA	CCTGGCCGCTGCCCAGG	AAACTCAGGAGCAGTTT
2	NM_001035254.2	>gi|296080737|ref|NM_001035254.2| Homo sapiens family with sequence similarity 102, member A (FAM102A), transcript variant 1, mRNA	ACTGCCTGCTGTGCAGT	CGATGCGGATGCCATCG
2	NM_152411.3	>gi|170932472|ref|NM_152411.3| Homo sapiens zinc finger protein 786 (ZNF786), mRNA	AGCTTCCGCCGGAAGCT	AGCTTCCGCCGGAAGCT
2	NM_001699.4	>gi|157779133|ref|NM_001699.4| Homo sapiens AXL receptor tyrosine kinase (AXL), transcript variant 2, mRNA	AACTTCTGAGGAAAGTT	CCTCACTGCGGCTGAGG
2	NM_020340.4	>gi|260763924|ref|NM_020340.4| Homo sapiens KIAA1244 (KIAA1244), mRNA	TGGCTCCGCCGGAGCCA	TGGCTCCGCCGGAGCCA
2	NM_020803.3	>gi|34101267|ref|NM_020803.3| Homo sapiens kelch-like 8 (Drosophila) (KLHL8), mRNA	ACTCCCAGAGGTGGAGT	ACTCCCCGTGGAGGAGT
2	NM_001177548.1	>gi|294774549|ref|NM_001177548.1| Homo sapiens sialic acid binding Ig-like lectin 6 (SIGLEC6), transcript variant 5, mRNA	CCCTGCTGTGGGCAGGG	TGCCCCTGCTGTGGGCA
2	NR_015361.1	>gi|168693607|ref|NR_015361.1| Homo sapiens uncharacterized LOC440896 (LOC440896), non-coding RNA	GTACACCGAGGGTGTAC	GTACACCGAGGGTGTAC
2	NM_001146210.1	>gi|226246594|ref|NM_001146210.1| Homo sapiens speedy homolog E6 (Xenopus laevis) (SPDYE6), mRNA	TGCTCCTGAAGCGAGCA	GAAACCAGGAGCGTTTC
2	NM_001164542.1	>gi|257153468|ref|NM_001164542.1| Homo sapiens disrupted in schizophrenia 1 (DISC1), transcript variant f, mRNA	CGCCGCCGGCGGCGGCG	CGCCGCCGGCGGCGGCG
2	NM_001242898.1	>gi|339276038|ref|NM_001242898.1| Homo sapiens protein phosphatase 6, regulatory subunit 2 (PPP6R2), transcript variant 1, mRNA	GGAGCCAGCCGGGCTCC	CCGGCCGGCCGTGCCGG
2	NM_001042632.1	>gi|111118958|ref|NM_001042632.1| Homo sapiens sorting nexin family member 21 (SNX21), transcript variant 3, mRNA	GCAGTCTGATGGACTGC	GCCCGCCGTAGCCGGGC
2	NM_015183.2	>gi|257467646|ref|NM_015183.2| Homo sapiens microtubule associated serine/threonine kinase family member 4 (MAST4), transcript variant 1, mRNA	ATTCCCAGAAGTGGAAT	GGTGCCTGCGGAGCACC
2	NM_175064.2	>gi|30795187|ref|NM_175064.2| Homo sapiens speedy homolog E1 (Xenopus laevis) (SPDYE1), mRNA	TGCTCCTGAAGCGAGCA	GAAACCAGGAGTGTTTC
2	NM_001130981.1	>gi|195976763|ref|NM_001130981.1| Homo sapiens dysferlin, limb girdle muscular dystrophy 2B (autosomal recessive) (DYSF), transcript variant 14, mRNA	AGGCCCTGGGGCGGCCT	CTCTGCTGGGGCCAGAG
2	NM_020235.5	>gi|217035119|ref|NM_020235.5| Homo sapiens bobby sox homolog (Drosophila) (BBX), transcript variant 2, mRNA	CGTCTCAGATGGAGACG	CCCACCAGAGGGGTGGG
2	NM_001130986.1	>gi|195976776|ref|NM_001130986.1| Homo sapiens dysferlin, limb girdle muscular dystrophy 2B (autosomal recessive) (DYSF), transcript variant 3, mRNA	AGGCCCTGGGGCGGCCT	CTCTGCTGGGGCCAGAG
2	NM_144579.2	>gi|93277092|ref|NM_144579.2| Homo sapiens sideroflexin 5 (SFXN5), nuclear gene encoding mitochondrial protein, mRNA	GGCCTCAGCAGAAGGCC	CTCTGCTGAGGCCAGAG
2	NM_138376.2	>gi|226498381|ref|NM_138376.2| Homo sapiens tetratricopeptide repeat domain 5 (TTC5), mRNA	CTGGACAGCCGGTCCAG	GTCAGCTGCGGACTGAC
2	XR_111605.1	>gi|310112918|ref|XR_111605.1| PREDICTED: Homo sapiens hypothetical LOC100509498 (LOC100509498), miscRNA	CATATCAGCTGAATATG	TATATCTGTTGTATATA
2	NM_032450.2	>gi|150010653|ref|NM_032450.2| Homo sapiens HEAT repeat containing 7A (HEATR7A), transcript variant 1, mRNA	GCAGGCAGCTGCCCTGC	CAGGACGGAAGCTCCTG
2	NM_001195653.1	>gi|307548884|ref|NM_001195653.1| Homo sapiens zinc finger, CCCH-type with G patch domain (ZGPAT), transcript variant 5, mRNA	GAGAACTGCAGGTTCTC	GCTGGCAGGAGCCCAGC
2	NM_001128608.1	>gi|190684676|ref|NM_001128608.1| Homo sapiens mitogen-activated protein kinase binding protein 1 (MAPKBP1), transcript variant 2, mRNA	CCAGGCAGCAGCCCTGG	GCTCCCTGTGGTGGAGC
2	NM_207386.3	>gi|291045122|ref|NM_207386.3| Homo sapiens shisa homolog 6 (Xenopus laevis) (SHISA6), transcript variant 1, mRNA	ATCACCTGCGGGGTGAT	AGGGCCGGGGGCGCCCT
2	NM_001130980.1	>gi|195976761|ref|NM_001130980.1| Homo sapiens dysferlin, limb girdle muscular dystrophy 2B (autosomal recessive) (DYSF), transcript variant 13, mRNA	AGGCCCTGGGGCGGCCT	CTCTGCTGGGGCCAGAG
2	NM_001130976.1	>gi|195976753|ref|NM_001130976.1| Homo sapiens dysferlin, limb girdle muscular dystrophy 2B (autosomal recessive) (DYSF), transcript variant 9, mRNA	AGGCCCTGGGGCGGCCT	CTCTGCTGGGGCCAGAG
2	NM_014678.4	>gi|339276036|ref|NM_014678.4| Homo sapiens protein phosphatase 6, regulatory subunit 2 (PPP6R2), transcript variant 3, mRNA	GGAGCCAGCCGGGCTCC	CCGGCCGGCCGTGCCGG
2	XM_291007.10	>gi|341915195|ref|XM_291007.10| PREDICTED: Homo sapiens HEAT repeat containing 7B1 (HEATR7B1), mRNA	CTCCACTGTCGTTGGAG	CTCCTCTGCCGGAGGAG
2	NM_001164551.1	>gi|257153294|ref|NM_001164551.1| Homo sapiens disrupted in schizophrenia 1 (DISC1), transcript variant n, mRNA	CGCCGCCGGCGGCGGCG	CGCCGCCGGCGGCGGCG
2	NR_026969.1	>gi|224028264|ref|NR_026969.1| Homo sapiens long intergenic non-protein coding RNA 326 (LINC00326), non-coding RNA	AGGCTCTGGAGAAGCCT	TCCTGCTGGGGACAGGA
2	NM_020156.3	>gi|305855082|ref|NM_020156.3| Homo sapiens core 1 synthase, glycoprotein-N-acetylgalactosamine 3-beta-galactosyltransferase, 1 (C1GALT1), mRNA	TCATCCTGTTGGGATGA	TTAAACAGCGGATTTAA
2	NM_001164555.1	>gi|257153302|ref|NM_001164555.1| Homo sapiens disrupted in schizophrenia 1 (DISC1), transcript variant r, mRNA	CGCCGCCGGCGGCGGCG	CGCCGCCGGCGGCGGCG
2	NM_005781.4	>gi|58331192|ref|NM_005781.4| Homo sapiens tyrosine kinase, non-receptor, 2 (TNK2), transcript variant 1, mRNA	GCCTGCGGAAGCCAGGC	ACACACGGACGCTGTGT
2	NM_152743.3	>gi|304555613|ref|NM_152743.3| Homo sapiens BRCA1-associated ATM activator 1 (BRAT1), mRNA	TGGTGCGGTCGACACCA	CCACCCTGCCGAGGTGG
2	NM_001142552.1	>gi|216548384|ref|NM_001142552.1| Homo sapiens dachsous 2 (Drosophila) (DCHS2), transcript variant 2, mRNA	CATCACCGTAGATGATG	GCTGCCGGCCGCGCAGC
2	NR_002728.3	>gi|381342489|ref|NR_002728.3| Homo sapiens KCNQ1 opposite strand/antisense transcript 1 (non-protein coding) (KCNQ1OT1), non-coding RNA	CAGAGCAGAGGTCTCTG	AAATCCAGAGGGGATTT
2	NM_024415.2	>gi|216548273|ref|NM_024415.2| Homo sapiens DEAD (Asp-Glu-Ala-Asp) box polypeptide 4 (DDX4), transcript variant 1, mRNA	ATCATCAGATGTATGAT	TCAAACAGCAGGTTTGA
2	NM_001164554.1	>gi|257153300|ref|NM_001164554.1| Homo sapiens disrupted in schizophrenia 1 (DISC1), transcript variant q, mRNA	CGCCGCCGGCGGCGGCG	CGCCGCCGGCGGCGGCG
2	NM_001164539.1	>gi|257153462|ref|NM_001164539.1| Homo sapiens disrupted in schizophrenia 1 (DISC1), transcript variant c, mRNA	CGCCGCCGGCGGCGGCG	CGCCGCCGGCGGCGGCG
2	NM_198900.2	>gi|119120860|ref|NM_198900.2| Homo sapiens formin-like 3 (FMNL3), transcript variant 2, mRNA	CTTCACAGAAGCTGAAG	ACTCACTGAGGGTGAGT
2	NM_001012957.1	>gi|61742824|ref|NM_001012957.1| Homo sapiens disrupted in schizophrenia 1 (DISC1), transcript variant Lv, mRNA	CGCCGCCGGCGGCGGCG	CGCCGCCGGCGGCGGCG
2	NM_001164538.1	>gi|257153460|ref|NM_001164538.1| Homo sapiens disrupted in schizophrenia 1 (DISC1), transcript variant b, mRNA	CGCCGCCGGCGGCGGCG	CGCCGCCGGCGGCGGCG
2	NM_176096.1	>gi|28872791|ref|NM_176096.1| Homo sapiens CDK5 regulatory subunit associated protein 3 (CDK5RAP3), mRNA	CCCAGCTGCTGTCTGGG	CTTCACAGCGGATGAAG
2	NR_040080.1	>gi|338827700|ref|NR_040080.1| Homo sapiens uncharacterized LOC285150 (FLJ33534), non-coding RNA	GGCAGCCGGCGGCTGCC	GGCAGCCGGCGGCTGCC
2	NM_001195192.1	>gi|304555611|ref|NM_001195192.1| Homo sapiens chromosome 17 open reading frame 57 (C17orf57), transcript variant B, mRNA	GCCGCCCGAGGGGCGGC	TTTTTCAGGAGAAAAAA
2	NM_016272.3	>gi|56682970|ref|NM_016272.3| Homo sapiens transducer of ERBB2, 2 (TOB2), mRNA	GGTGGCTGCTGGCCACC	CCAGCCCGTGGTGCTGG
2	NM_001164544.1	>gi|257153471|ref|NM_001164544.1| Homo sapiens disrupted in schizophrenia 1 (DISC1), transcript variant g, mRNA	CGCCGCCGGCGGCGGCG	CGCCGCCGGCGGCGGCG
2	NM_001130982.1	>gi|195976765|ref|NM_001130982.1| Homo sapiens dysferlin, limb girdle muscular dystrophy 2B (autosomal recessive) (DYSF), transcript variant 7, mRNA	AGGCCCTGGGGCGGCCT	CTCTGCTGGGGCCAGAG
2	NM_003204.2	>gi|189181670|ref|NM_003204.2| Homo sapiens nuclear factor (erythroid-derived 2)-like 1 (NFE2L1), mRNA	GGGGGCTGTAGCCCCCC	CCACTCGGGTGGAGTGG
2	NM_001164257.1	>gi|256000806|ref|NM_001164257.1| Homo sapiens chromosome 17 open reading frame 72 (C17orf72), transcript variant 2, mRNA	TCCTGCTGTGGCCAGGA	CCAAGCTGGGGACTTGG
2	NM_033200.2	>gi|255918128|ref|NM_033200.2| Homo sapiens lipase maturation factor 2 (LMF2), mRNA	TGGCCCCGCTGAGGCCA	GCAGGCAGGGGCCCTGC
2	NM_017974.3	>gi|124256477|ref|NM_017974.3| Homo sapiens ATG16 autophagy related 16-like 1 (S. cerevisiae) (ATG16L1), transcript variant 2, mRNA	CTGTGCTGTGGGCACAG	GGCTGCGGCCGTCAGCC
2	NM_032711.3	>gi|338753369|ref|NM_032711.3| Homo sapiens v-maf musculoaponeurotic fibrosarcoma oncogene homolog G (avian) (MAFG), transcript variant 2, mRNA	CCAGGCTGCAGACCTGG	CTCACCAGGAGAGTGAG
2	NM_033452.2	>gi|54792145|ref|NM_033452.2| Homo sapiens tripartite motif containing 47 (TRIM47), mRNA	GGAGGCTGAAGGCCTCC	GCGGCCGGCTGGGCCGC
2	NM_032866.4	>gi|356874771|ref|NM_032866.4| Homo sapiens cingulin-like 1 (CGNL1), transcript variant 2, mRNA	GCCAGCAGCAGGCTGGC	AGCATCGGGAGGATGCT
2	NM_001190266.1	>gi|298229004|ref|NM_001190266.1| Homo sapiens ATG16 autophagy related 16-like 1 (S. cerevisiae) (ATG16L1), transcript variant 4, mRNA	CTGTGCTGTGGGCACAG	GGCTGCGGCCGTCAGCC
2	NM_001037131.2	>gi|349585202|ref|NM_001037131.2| Homo sapiens ArfGAP with GTPase domain, ankyrin repeat and PH domain 1 (AGAP1), transcript variant 1, mRNA	GCCCGCCGCCGGCGGGC	GCCCGCCGCCGGCGGGC
2	NR_047531.1	>gi|383387810|ref|NR_047531.1| Homo sapiens sialic acid binding Ig-like lectin, pseudogene 3 (SIGLECP3), transcript variant 3, non-coding RNA	CCCTGCTGTGGGCAGGG	TGCCCCTGCTGTGGGCA
2	NM_001130979.1	>gi|195976759|ref|NM_001130979.1| Homo sapiens dysferlin, limb girdle muscular dystrophy 2B (autosomal recessive) (DYSF), transcript variant 12, mRNA	AGGCCCTGGGGCGGCCT	CTCTGCTGGGGCCAGAG
2	NM_001004351.4	>gi|282721019|ref|NM_001004351.4| Homo sapiens speedy homolog E3 (Xenopus laevis) (SPDYE3), mRNA	TGCTCCTGAAGCGAGCA	GAAACCAGGAGTGTTTC
2	NM_007335.2	>gi|90669193|ref|NM_007335.2| Homo sapiens deleted in lung and esophageal cancer 1 (DLEC1), transcript variant DLEC1-N1, mRNA	TCCACCAGCTGGGTGGA	GGCAGCGGTGGGCTGCC
2	NM_016848.5	>gi|302393565|ref|NM_016848.5| Homo sapiens SHC (Src homology 2 domain containing) transforming protein 3 (SHC3), mRNA	GAGGCCGGCTGGGCCTC	CAGGTCAGGAGGACCTG
2	NM_001195388.1	>gi|306035193|ref|NM_001195388.1| Homo sapiens Fc receptor-like 5 (FCRL5), transcript variant 2, mRNA	CCTTGCAGAGGACAAGG	CCCCTCTGGAGGAGGGG
2	NM_001127487.1	>gi|188595686|ref|NM_001127487.1| Homo sapiens filamin C, gamma (FLNC), transcript variant 2, mRNA	GCCCCCGGAGGAGGGGC	GAGGCCCGCCGAGCCTC
2	NM_001130455.1	>gi|195976820|ref|NM_001130455.1| Homo sapiens dysferlin, limb girdle muscular dystrophy 2B (autosomal recessive) (DYSF), transcript variant 2, mRNA	AGGCCCTGGGGCGGCCT	CTCTGCTGGGGCCAGAG
2	NM_001458.4	>gi|188595685|ref|NM_001458.4| Homo sapiens filamin C, gamma (FLNC), transcript variant 1, mRNA	GCCCCCGGAGGAGGGGC	GAGGCCCGCCGAGCCTC
2	NM_201591.1	>gi|42476107|ref|NM_201591.1| Homo sapiens glycoprotein M6A (GPM6A), transcript variant 2, mRNA	AAAAACTGGTGTTTTTT	AATGCCTGGGGGGCATT
2	NM_001098623.1	>gi|148833505|ref|NM_001098623.1| Homo sapiens obscurin, cytoskeletal calmodulin and titin-interacting RhoGEF (OBSCN), transcript variant 2, mRNA	CACCGCTGAAGGCGGTG	AGACCCTGCGGGGGTCT
2	NM_198455.2	>gi|134031944|ref|NM_198455.2| Homo sapiens SCO-spondin homolog (Bos taurus) (SSPO), mRNA	AGAGGCAGAGGCCCTCT	CTGCCCAGCCGGGGCAG
2	NM_001130985.1	>gi|195976774|ref|NM_001130985.1| Homo sapiens dysferlin, limb girdle muscular dystrophy 2B (autosomal recessive) (DYSF), transcript variant 4, mRNA	AGGCCCTGGGGCGGCCT	CTCTGCTGGGGCCAGAG
2	NM_001008701.2	>gi|209954818|ref|NM_001008701.2| Homo sapiens latrophilin 1 (LPHN1), transcript variant 1, mRNA	ACCCGCTGCAGGCGGGT	CCGGGCGGGGGGCCCGG
2	NR_036570.1	>gi|304434829|ref|NR_036570.1| Homo sapiens paired immunoglobin-like type 2 receptor beta (PILRB), transcript variant 2, non-coding RNA	TGCTGCAGCCGCCAGCA	CACCTCTGGGGAAGGTG
2	NM_001191029.1	>gi|300388155|ref|NM_001191029.1| Homo sapiens chromosome 17 open reading frame 72 (C17orf72), transcript variant 1, mRNA	TCCTGCTGTGGCCAGGA	CCAAGCTGGGGACTTGG
2	NM_001162995.2	>gi|258547105|ref|NM_001162995.2| Homo sapiens chromosome 17 open reading frame 109 (C17orf109), transcript variant 1, mRNA	GACAGCAGCTGGCTGTC	AGGCTCAGGTGGAGCCT
2	NM_052899.2	>gi|112821680|ref|NM_052899.2| Homo sapiens G protein regulated inducer of neurite outgrowth 1 (GPRIN1), mRNA	TCCTCCAGAAGGGAGGA	GGGGACAGCAGGTCCCC
2	NM_005080.3	>gi|172072591|ref|NM_005080.3| Homo sapiens X-box binding protein 1 (XBP1), transcript variant 1, mRNA	CACCTCTGCAGCAGGTG	TGAGTCCGCAGCACTCA
2	NM_032527.4	>gi|307548882|ref|NM_032527.4| Homo sapiens zinc finger, CCCH-type with G patch domain (ZGPAT), transcript variant 1, mRNA	GAGAACTGCAGGTTCTC	GCTGGCAGGAGCCCAGC
2	NM_152219.3	>gi|148839377|ref|NM_152219.3| Homo sapiens gap junction protein, delta 3, 31.9kDa (GJD3), mRNA	GGGATCTGGAGGATCCC	CGCGCCCGCCGCGCGCG
2	NM_001177549.1	>gi|294774551|ref|NM_001177549.1| Homo sapiens sialic acid binding Ig-like lectin 6 (SIGLEC6), transcript variant 6, mRNA	CCCTGCTGTGGGCAGGG	TGCCCCTGCTGTGGGCA
2	NM_001164541.1	>gi|257153466|ref|NM_001164541.1| Homo sapiens disrupted in schizophrenia 1 (DISC1), transcript variant e, mRNA	CGCCGCCGGCGGCGGCG	CGCCGCCGGCGGCGGCG
2	NM_004406.2	>gi|148539839|ref|NM_004406.2| Homo sapiens deleted in malignant brain tumors 1 (DMBT1), transcript variant 1, mRNA	AGATGCTGGTGTCATCT	AGATGCTGGTGTCATCT
2	NM_198890.2	>gi|298228963|ref|NM_198890.2| Homo sapiens ATG16 autophagy related 16-like 1 (S. cerevisiae) (ATG16L1), transcript variant 3, mRNA	CTGTGCTGTGGGCACAG	GGCTGCGGCCGTCAGCC
2	NM_181485.2	>gi|133925790|ref|NM_181485.2| Homo sapiens zinc finger, CCCH-type with G patch domain (ZGPAT), transcript variant 3, mRNA	GAGAACTGCAGGTTCTC	GCTGGCAGGAGCCCAGC
2	NM_033421.2	>gi|23510343|ref|NM_033421.2| Homo sapiens sorting nexin family member 21 (SNX21), transcript variant 1, mRNA	GCAGTCTGATGGACTGC	GCCCGCCGTAGCCGGGC
2	NR_003664.2	>gi|154816206|ref|NR_003664.2| Homo sapiens speedy homolog E8 (Xenopus laevis), pseudogene (SPDYE8P), non-coding RNA	TGCTCCTGAAGCGAGCA	GAAACCAGGAGTGTTTC
2	NM_001202543.1	>gi|321400106|ref|NM_001202543.1| Homo sapiens cut-like homeobox 1 (CUX1), transcript variant 4, mRNA	TGGCTCTGATGAAGCCA	GCCCGCAGCGGCCGGGC
2	NM_005772.3	>gi|157426876|ref|NM_005772.3| Homo sapiens RNA terminal phosphate cyclase-like 1 (RCL1), mRNA	CCTCCCGGAGGAGGAGG	GGCTGCTGGAGGCAGCC
2	NM_004445.3	>gi|194097331|ref|NM_004445.3| Homo sapiens EPH receptor B6 (EPHB6), mRNA	GGCTGCCGCTGCCAGCC	CCCACCAGGGGGGTGGG
2	NM_014914.4	>gi|349585204|ref|NM_014914.4| Homo sapiens ArfGAP with GTPase domain, ankyrin repeat and PH domain 1 (AGAP1), transcript variant 2, mRNA	GCCCGCCGCCGGCGGGC	GCCCGCCGCCGGCGGGC
2	NM_001191031.1	>gi|300388163|ref|NM_001191031.1| Homo sapiens chromosome 17 open reading frame 72 (C17orf72), transcript variant 4, mRNA	TCCTGCTGTGGCCAGGA	CCAAGCTGGGGACTTGG
2	NM_001040284.2	>gi|256818779|ref|NM_001040284.2| Homo sapiens PAP associated domain containing 5 (PAPD5), transcript variant 1, mRNA	GCTGCCCGCGGAGCAGC	GGCCGCGGGGGGCGGCC
2	NM_005929.5	>gi|302393542|ref|NM_005929.5| Homo sapiens antigen p97 (melanoma associated) identified by monoclonal antibodies 133.2 and 96.5 (MFI2), transcript variant 1, mRNA	GGGAGCAGGCGCCTCCC	GAGAGCGGCCGCCTCTC
2	NM_001495.4	>gi|47078234|ref|NM_001495.4| Homo sapiens GDNF family receptor alpha 2 (GFRA2), transcript variant 1, mRNA	TTTCTCGGTGGCAGAAA	GCACTCTGCGGCAGTGC
2	NM_001130983.1	>gi|195976768|ref|NM_001130983.1| Homo sapiens dysferlin, limb girdle muscular dystrophy 2B (autosomal recessive) (DYSF), transcript variant 6, mRNA	AGGCCCTGGGGCGGCCT	CTCTGCTGGGGCCAGAG
2	NM_139067.2	>gi|194363751|ref|NM_139067.2| Homo sapiens SWI/SNF related, matrix associated, actin dependent regulator of chromatin, subfamily c, member 2 (SMARCC2), transcript variant 2, mRNA	TTGTACAGTTGCTACAA	TCACCCTGCTGAGGTGA
2	NM_001130987.1	>gi|195976778|ref|NM_001130987.1| Homo sapiens dysferlin, limb girdle muscular dystrophy 2B (autosomal recessive) (DYSF), transcript variant 1, mRNA	AGGCCCTGGGGCGGCCT	CTCTGCTGGGGCCAGAG
2	NM_001040653.2	>gi|217035098|ref|NM_001040653.2| Homo sapiens ZXD family zinc finger C (ZXDC), transcript variant 2, mRNA	AAACACAGCAGGTGTTT	CCACACGGCAGATGTGG
2	NM_194300.2	>gi|154937345|ref|NM_194300.2| Homo sapiens coiled-coil domain containing 129 (CCDC129), transcript variant 2, mRNA	TTTTACAGAAGGTAAAA	GCAAGCAGTGGCCTTGC
2	NM_014780.4	>gi|270265833|ref|NM_014780.4| Homo sapiens cullin 7 (CUL7), transcript variant 2, mRNA	GGGCCCAGGTGGGGCCC	TCATCCTGGCGGGATGA
2	NM_001009996.1	>gi|58331229|ref|NM_001009996.1| Homo sapiens DALR anticodon binding domain containing 3 (DALRD3), transcript variant 1, mRNA	GCGCGCTGCAGGCGCGC	GGGCCCCGGTGTGGCCC
2	NM_017431.2	>gi|47132576|ref|NM_017431.2| Homo sapiens protein kinase, AMP-activated, gamma 3 non-catalytic subunit (PRKAG3), mRNA	AGCCTCAGCTGCAGGCT	AAATGCTGCAGTCATTT
2	NR_004859.1	>gi|166064006|ref|NR_004859.1| Homo sapiens SCAN domain containing 2 pseudogene (SCAND2), transcript variant 1, non-coding RNA	CTGCGCTGCAGCCGCAG	TCCTTCTGCTGCAAGGA
2	XM_003403634.1	>gi|341913703|ref|XM_003403634.1| PREDICTED: Homo sapiens deleted in malignant brain tumors 1, transcript variant 3 (DMBT1), mRNA	AGATGCTGGTGTCATCT	AGATGCTGGTGTCATCT
2	NM_001242900.1	>gi|339276043|ref|NM_001242900.1| Homo sapiens protein phosphatase 6, regulatory subunit 2 (PPP6R2), transcript variant 4, mRNA	GGAGCCAGCCGGGCTCC	CCGGCCGGCCGTGCCGG
2	NM_001410.2	>gi|145701024|ref|NM_001410.2| Homo sapiens multiple EGF-like-domains 8 (MEGF8), mRNA	CCCTGCTGCTGACAGGG	GGACACTGGTGTTGTCC
2	NM_199129.2	>gi|241982749|ref|NM_199129.2| Homo sapiens transmembrane protein 189 (TMEM189), transcript variant 1, mRNA	CTCAGCAGGGGTCTGAG	GGCACCTGGTGTGTGCC
2	NM_138368.4	>gi|379317152|ref|NM_138368.4| Homo sapiens adaptor-related protein complex 5, beta 1 subunit (AP5B1), mRNA	CCAGCCGGAGGCGCTGG	TCCCACTGGAGCTGGGA
2	NM_001033677.1	>gi|76056881|ref|NM_001033677.1| Homo sapiens calcium binding protein 1 (CABP1), transcript variant 3, mRNA	GGCTCCCGCCGGGAGCC	GGCTCCCGCCGGGAGCC
2	NM_198846.4	>gi|294774546|ref|NM_198846.4| Homo sapiens sialic acid binding Ig-like lectin 6 (SIGLEC6), transcript variant 3, mRNA	CCCTGCTGTGGGCAGGG	TGCCCCTGCTGTGGGCA
2	NM_000168.5	>gi|195947346|ref|NM_000168.5| Homo sapiens GLI family zinc finger 3 (GLI3), mRNA	CTTTTCAGTTGAAAAAG	GCGGCCCGCTGTGCCGC
2	NM_032800.2	>gi|211063483|ref|NM_032800.2| Homo sapiens chromosome 1 open reading frame 198 (C1orf198), transcript variant 1, mRNA	GGGCGCGGCTGCCGCCC	CGCGGCTGCCGCCCGCG
2	XM_001719792.4	>gi|341915840|ref|XM_001719792.4| PREDICTED: Homo sapiens zinc finger protein 730 (ZNF730), mRNA	GAAGGCTGCGGGCCTTC	CCCACCCGCGGGGTGGG
2	XR_109807.2	>gi|341915253|ref|XR_109807.2| PREDICTED: Homo sapiens hypothetical LOC100506176 (LOC100506176), miscRNA	AAAAACTGGGGGTTTTT	AATGCCTGGGGGGCATT
2	NM_030628.1	>gi|44771200|ref|NM_030628.1| Homo sapiens integrator complex subunit 5 (INTS5), mRNA	TGCCTCAGTTGTAGGCA	GCACACTGCAGCTGTGC
2	NM_001040667.2	>gi|194440740|ref|NM_001040667.2| Homo sapiens heat shock transcription factor 4 (HSF4), transcript variant 2, mRNA	CTCGGCCGCTGTCCGAG	GCCCGCAGCGGCCGGGC
2	NM_181552.3	>gi|321400108|ref|NM_181552.3| Homo sapiens cut-like homeobox 1 (CUX1), transcript variant 1, mRNA	TGGCTCTGATGAAGCCA	GCCCGCAGCGGCCGGGC
2	NM_003458.3	>gi|150456461|ref|NM_003458.3| Homo sapiens bassoon (presynaptic cytomatrix protein) (BSN), mRNA	TTTTGCTGAGGACAAAA	CAGTGCTGCTGCCACTG
2	NM_001099435.2	>gi|194595491|ref|NM_001099435.2| Homo sapiens speedy homolog E5 (Xenopus laevis) (SPDYE5), mRNA	TGCTCCTGAAGCGAGCA	GAAACCAGGAGTGTTTC
2	NM_005503.3	>gi|194353990|ref|NM_005503.3| Homo sapiens amyloid beta (A4) precursor protein-binding, family A, member 2 (APBA2), transcript variant 1, mRNA	CCTCCCTGAGGAGGAGG	AGCCACGGACGCTGGCT
2	NM_014987.1	>gi|148886751|ref|NM_014987.1| Homo sapiens immunoglobulin superfamily, member 9B (IGSF9B), mRNA	TGCAGCCGCCGGCTGCA	TGCAGCCGCCGGCTGCA
2	NM_024747.5	>gi|322310373|ref|NM_024747.5| Homo sapiens Hermansky-Pudlak syndrome 6 (HPS6), mRNA	CCCAGCTGGTGGCTGGG	CAGCGCGGCCGGCGCTG
2	NM_013400.3	>gi|153791993|ref|NM_013400.3| Homo sapiens replication initiator 1 (REPIN1), transcript variant 1, mRNA	GGCCGCGGAGGCCGGCC	CTGGGCCGGGGCCCCAG
2	NM_033405.3	>gi|156105694|ref|NM_033405.3| Homo sapiens peroxisomal proliferator-activated receptor A interacting complex 285 (PRIC285), transcript variant 2, mRNA	AGGCTCTGGAGAAGCCT	CAGGCCGGCCGGGCCTG
2	NR_036569.1	>gi|304434827|ref|NR_036569.1| Homo sapiens paired immunoglobin-like type 2 receptor beta (PILRB), transcript variant 1, non-coding RNA	TGCTGCAGCCGCCAGCA	CACCTCTGGGGAAGGTG
2	NM_001130977.1	>gi|195976755|ref|NM_001130977.1| Homo sapiens dysferlin, limb girdle muscular dystrophy 2B (autosomal recessive) (DYSF), transcript variant 10, mRNA	AGGCCCTGGGGCGGCCT	CTCTGCTGGGGCCAGAG
2	NM_001012958.1	>gi|61742826|ref|NM_001012958.1| Homo sapiens disrupted in schizophrenia 1 (DISC1), transcript variant Es, mRNA	CGCCGCCGGCGGCGGCG	CGCCGCCGGCGGCGGCG
2	NM_001195654.1	>gi|307548886|ref|NM_001195654.1| Homo sapiens zinc finger, CCCH-type with G patch domain (ZGPAT), transcript variant 6, mRNA	GAGAACTGCAGGTTCTC	GCTGGCAGGAGCCCAGC
2	NM_001245.5	>gi|294774544|ref|NM_001245.5| Homo sapiens sialic acid binding Ig-like lectin 6 (SIGLEC6), transcript variant 1, mRNA	CCCTGCTGTGGGCAGGG	TGCCCCTGCTGTGGGCA
2	NM_001130414.1	>gi|194353991|ref|NM_001130414.1| Homo sapiens amyloid beta (A4) precursor protein-binding, family A, member 2 (APBA2), transcript variant 2, mRNA	CCTCCCTGAGGAGGAGG	AGCCACGGACGCTGGCT
2	NM_015001.2	>gi|14790189|ref|NM_015001.2| Homo sapiens spen homolog, transcriptional regulator (Drosophila) (SPEN), mRNA	GGCTCCTGTAGAGAGCC	GGGCTCCGCTGCAGCCC
2	NM_001012959.1	>gi|61742828|ref|NM_001012959.1| Homo sapiens disrupted in schizophrenia 1 (DISC1), transcript variant S, mRNA	CGCCGCCGGCGGCGGCG	CGCCGCCGGCGGCGGCG
2	NM_001199898.1	>gi|315630348|ref|NM_001199898.1| Homo sapiens pyruvate dehydrogenase kinase, isozyme 2 (PDK2), transcript variant 2, mRNA	AGGCCCTGCAGTGGCCT	CTGGGCAGGGGCCCCAG
2	NM_021913.3	>gi|157779132|ref|NM_021913.3| Homo sapiens AXL receptor tyrosine kinase (AXL), transcript variant 1, mRNA	AACTTCTGAGGAAAGTT	CCTCACTGCGGCTGAGG
2	NM_001039360.2	>gi|312596933|ref|NM_001039360.2| Homo sapiens zinc finger and BTB domain containing 7C (ZBTB7C), mRNA	TTTTTCAGATGAAAAAA	CGGCCCCGACGCGGCCG
2	NM_003061.2	>gi|188528674|ref|NM_003061.2| Homo sapiens slit homolog 1 (Drosophila) (SLIT1), mRNA	CTGGACAGCTGTTCCAG	CCAGGCCGGGGCCCTGG
2	NM_133467.2	>gi|38455425|ref|NM_133467.2| Homo sapiens Cbp/p300-interacting transactivator, with Glu/Asp-rich carboxy-terminal domain, 4 (CITED4), mRNA	GCAGGCAGCCGGCCTGC	GGCGGCCGGCGCCCGCC
2	NM_018036.5	>gi|118197271|ref|NM_018036.5| Homo sapiens ATG2 autophagy related 2 homolog B (S. cerevisiae) (ATG2B), mRNA	CTTCTCTGCTGAAGAAG	AGGCCCCGCCGCGGCCT
2	NM_001772.3	>gi|130979980|ref|NM_001772.3| Homo sapiens CD33 molecule (CD33), transcript variant 1, mRNA	CCCTGCTGTGGGCAGGG	TGCCCCTGCTGTGGGCA
2	NM_145175.2	>gi|281371407|ref|NM_145175.2| Homo sapiens family with sequence similarity 84, member A (FAM84A), mRNA	TGTCACTGATGGTGACA	AGGGGCTGCCGGCCCCT
2	NM_001252335.1	>gi|356874769|ref|NM_001252335.1| Homo sapiens cingulin-like 1 (CGNL1), transcript variant 1, mRNA	GCCAGCAGCAGGCTGGC	AGCATCGGGAGGATGCT
2	NM_003494.3	>gi|194394189|ref|NM_003494.3| Homo sapiens dysferlin, limb girdle muscular dystrophy 2B (autosomal recessive) (DYSF), transcript variant 8, mRNA	AGGCCCTGGGGCGGCCT	CTCTGCTGGGGCCAGAG
2	NM_001142568.1	>gi|217035120|ref|NM_001142568.1| Homo sapiens bobby sox homolog (Drosophila) (BBX), transcript variant 1, mRNA	CGTCTCAGATGGAGACG	CCCACCAGAGGGGTGGG
2	NR_038873.1	>gi|336455048|ref|NR_038873.1| Homo sapiens tumor necrosis factor receptor superfamily, member 10d, decoy with truncated death domain pseudogene (LOC286059), non-coding RNA	AGGTGCTGCTGCCACCT	CTGTCCTGCTGGGACAG
2	NM_001242899.1	>gi|339276040|ref|NM_001242899.1| Homo sapiens protein phosphatase 6, regulatory subunit 2 (PPP6R2), transcript variant 2, mRNA	GGAGCCAGCCGGGCTCC	CCGGCCGGCCGTGCCGG
2	NM_007337.2	>gi|90669227|ref|NM_007337.2| Homo sapiens deleted in lung and esophageal cancer 1 (DLEC1), transcript variant DLEC1-S3, mRNA	TCCACCAGCTGGGTGGA	GGCAGCGGTGGGCTGCC
2	NM_001162505.1	>gi|241982750|ref|NM_001162505.1| Homo sapiens transmembrane protein 189 (TMEM189), transcript variant 2, mRNA	CTCAGCAGGGGTCTGAG	GGCACCTGGTGTGTGCC
2	NR_047530.1	>gi|383387808|ref|NR_047530.1| Homo sapiens sialic acid binding Ig-like lectin, pseudogene 3 (SIGLECP3), transcript variant 2, non-coding RNA	CCCTGCTGTGGGCAGGG	TGCCCCTGCTGTGGGCA
2	NM_052892.3	>gi|116006950|ref|NM_052892.3| Homo sapiens polycystic kidney disease 1-like 2 (PKD1L2), transcript variant 1, mRNA	TGCCCCAGAGGAGGGCA	GCCACCAGTGGCGTGGC
2	NM_001135186.1	>gi|206597501|ref|NM_001135186.1| Homo sapiens ABI family, member 3 (ABI3), transcript variant 2, mRNA	TGGGCCTGATGAGCCCA	TCGGCCGGCAGCGCCGA
2	NM_001099696.2	>gi|197304796|ref|NM_001099696.2| Homo sapiens replication initiator 1 (REPIN1), transcript variant 3, mRNA	GGCCGCGGAGGCCGGCC	CTGGGCCGGGGCCCCAG
2	NM_016428.2	>gi|29337288|ref|NM_016428.2| Homo sapiens ABI family, member 3 (ABI3), transcript variant 1, mRNA	TGGGCCTGATGAGCCCA	TCGGCCGGCAGCGCCGA
2	NM_002359.3	>gi|338753367|ref|NM_002359.3| Homo sapiens v-maf musculoaponeurotic fibrosarcoma oncogene homolog G (avian) (MAFG), transcript variant 1, mRNA	CCAGGCTGCAGACCTGG	CTCACCAGGAGAGTGAG
2	NM_001173462.1	>gi|291045451|ref|NM_001173462.1| Homo sapiens shisa homolog 6 (Xenopus laevis) (SHISA6), transcript variant 3, mRNA	ATCACCTGCGGGGTGAT	AGGGCCGGGGGCGCCCT
2	NM_001164549.1	>gi|257153481|ref|NM_001164549.1| Homo sapiens disrupted in schizophrenia 1 (DISC1), transcript variant l, mRNA	CGCCGCCGGCGGCGGCG	CGCCGCCGGCGGCGGCG
2	NM_182746.2	>gi|325651968|ref|NM_182746.2| Homo sapiens minichromosome maintenance complex component 4 (MCM4), transcript variant 2, mRNA	CGCCGCGGCAGCCGGCG	ACCATCAGCGGCATGGT
2	NM_175736.4	>gi|119120873|ref|NM_175736.4| Homo sapiens formin-like 3 (FMNL3), transcript variant 1, mRNA	CTTCACAGAAGCTGAAG	ACTCACTGAGGGTGAGT
2	NM_182847.2	>gi|256773229|ref|NM_182847.2| Homo sapiens acid-sensing (proton-gated) ion channel family member 4 (ASIC4), mRNA	AGCCCCAGTGGCGGGCT	CCAGGCGGCTGGCCTGG
2	NM_001164546.1	>gi|257153475|ref|NM_001164546.1| Homo sapiens disrupted in schizophrenia 1 (DISC1), transcript variant i, mRNA	CGCCGCCGGCGGCGGCG	CGCCGCCGGCGGCGGCG
2	NM_005828.3	>gi|108936957|ref|NM_005828.3| Homo sapiens DDB1 and CUL4 associated factor 7 (DCAF7), mRNA	ACTCACAGTTGATGAGT	CCTTCCTGTGGAGAAGG
2	NM_001010938.1	>gi|58331190|ref|NM_001010938.1| Homo sapiens tyrosine kinase, non-receptor, 2 (TNK2), transcript variant 2, mRNA	GCCTGCGGAAGCCAGGC	ACACACGGACGCTGTGT
2	NR_047529.1	>gi|383387809|ref|NR_047529.1| Homo sapiens sialic acid binding Ig-like lectin, pseudogene 3 (SIGLECP3), transcript variant 1, non-coding RNA	CCCTGCTGTGGGCAGGG	TGCCCCTGCTGTGGGCA
2	NM_001244888.1	>gi|349585206|ref|NM_001244888.1| Homo sapiens ArfGAP with GTPase domain, ankyrin repeat and PH domain 1 (AGAP1), transcript variant 2, mRNA	GCCCGCCGCCGGCGGGC	GCCCGCCGCCGGCGGGC
2	NM_001164547.1	>gi|257153477|ref|NM_001164547.1| Homo sapiens disrupted in schizophrenia 1 (DISC1), transcript variant j, mRNA	CGCCGCCGGCGGCGGCG	CGCCGCCGGCGGCGGCG
2	NM_005914.3	>gi|325651967|ref|NM_005914.3| Homo sapiens minichromosome maintenance complex component 4 (MCM4), transcript variant 1, mRNA	CGCCGCGGCAGCCGGCG	ACCATCAGCGGCATGGT
2	NM_014994.2	>gi|190684670|ref|NM_014994.2| Homo sapiens mitogen-activated protein kinase binding protein 1 (MAPKBP1), transcript variant 1, mRNA	CCAGGCAGCAGCCCTGG	GCTCCCTGTGGTGGAGC
2	NM_016248.3	>gi|325053649|ref|NM_016248.3| Homo sapiens A kinase (PRKA) anchor protein 11 (AKAP11), mRNA	AACAGCAGAGGACTGTT	AATATCTGTTGGATATT
2	NM_014732.2	>gi|57242775|ref|NM_014732.2| Homo sapiens KIAA0513 (KIAA0513), mRNA	GTCATCAGATGGATGAC	GGTGGCCGTGGGCCACC
2	NM_017757.2	>gi|134133287|ref|NM_017757.2| Homo sapiens zinc finger protein 407 (ZNF407), transcript variant 1, mRNA	CATGTCAGATGAACATG	TGGCCCTGCTGTGGCCA
2	NM_001164552.1	>gi|257153296|ref|NM_001164552.1| Homo sapiens disrupted in schizophrenia 1 (DISC1), transcript variant o, mRNA	CGCCGCCGGCGGCGGCG	CGCCGCCGGCGGCGGCG
2	XM_003403633.1	>gi|341913701|ref|XM_003403633.1| PREDICTED: Homo sapiens deleted in malignant brain tumors 1, transcript variant 2 (DMBT1), mRNA	AGATGCTGGTGTCATCT	AGATGCTGGTGTCATCT
2	NM_001257967.1	>gi|384081584|ref|NM_001257967.1| Homo sapiens coiled-coil domain containing 129 (CCDC129), transcript variant 1, mRNA	TTTTACAGAAGGTAAAA	GCAAGCAGTGGCCTTGC
2	NM_001040285.2	>gi|256818781|ref|NM_001040285.2| Homo sapiens PAP associated domain containing 5 (PAPD5), transcript variant 2, mRNA	GCTGCCCGCGGAGCAGC	GGCCGCGGGGGGCGGCC
2	NM_052843.2	>gi|58331252|ref|NM_052843.2| Homo sapiens obscurin, cytoskeletal calmodulin and titin-interacting RhoGEF (OBSCN), transcript variant 1, mRNA	CACCGCTGAAGGCGGTG	AGACCCTGCGGGGGTCT
2	NM_001083113.1	>gi|133925794|ref|NM_001083113.1| Homo sapiens zinc finger, CCCH-type with G patch domain (ZGPAT), transcript variant 4, mRNA	GAGAACTGCAGGTTCTC	GCTGGCAGGAGCCCAGC
2	NM_030803.6	>gi|124256479|ref|NM_030803.6| Homo sapiens ATG16 autophagy related 16-like 1 (S. cerevisiae) (ATG16L1), transcript variant 1, mRNA	CTGTGCTGTGGGCACAG	GGCTGCGGCCGTCAGCC
2	NM_001099456.2	>gi|153281201|ref|NM_001099456.2| Homo sapiens neuropeptide W (NPW), mRNA	GCGCCCTGGCGTGGCGC	GGGAGCGGGGGGCTCCC
2	NM_198989.2	>gi|148747396|ref|NM_198989.2| Homo sapiens deleted in lymphocytic leukemia, 7 (DLEU7), mRNA	CCCGGCCGGGGCCCGGG	GGGCCCGGCCGGGGCCC
2	NM_001567.3	>gi|222136582|ref|NM_001567.3| Homo sapiens inositol polyphosphate phosphatase-like 1 (INPPL1), mRNA	GGATTCTGTGGAAATCC	CACCCCCGCTGGGGGTG
2	NM_001142553.1	>gi|216548394|ref|NM_001142553.1| Homo sapiens dachsous 2 (Drosophila) (DCHS2), transcript variant 3, mRNA	CATCACCGTAGATGATG	GCTGCCGGCCGCGCAGC
2	NM_203305.2	>gi|78191785|ref|NM_203305.2| Homo sapiens family with sequence similarity 102, member A (FAM102A), transcript variant 2, mRNA	ACTGCCTGCTGTGCAGT	CGATGCGGATGCCATCG
2	NM_001164537.1	>gi|257153458|ref|NM_001164537.1| Homo sapiens disrupted in schizophrenia 1 (DISC1), transcript variant a, mRNA	CGCCGCCGGCGGCGGCG	CGCCGCCGGCGGCGGCG
2	NM_001164540.1	>gi|257153464|ref|NM_001164540.1| Homo sapiens disrupted in schizophrenia 1 (DISC1), transcript variant d, mRNA	CGCCGCCGGCGGCGGCG	CGCCGCCGGCGGCGGCG
2	NM_001538.3	>gi|194394215|ref|NM_001538.3| Homo sapiens heat shock transcription factor 4 (HSF4), transcript variant 1, mRNA	CTCGGCCGCTGTCCGAG	GCCCGCAGCGGCCGGGC
2	NM_015270.3	>gi|168480141|ref|NM_015270.3| Homo sapiens adenylate cyclase 6 (ADCY6), transcript variant 1, mRNA	GGACCCCGTCGGGGTCC	GGACCCCGTCGGGGTCC
2	NM_001164553.1	>gi|257153298|ref|NM_001164553.1| Homo sapiens disrupted in schizophrenia 1 (DISC1), transcript variant p, mRNA	CGCCGCCGGCGGCGGCG	CGCCGCCGGCGGCGGCG
2	XR_133384.1	>gi|341914567|ref|XR_133384.1| PREDICTED: Homo sapiens hypothetical LOC100506176 (LOC100506176), miscRNA	AAAAACTGGTGTTTTTT	AATGCCTGGGGGGCATT
2	NM_012090.4	>gi|325120977|ref|NM_012090.4| Homo sapiens microtubule-actin crosslinking factor 1 (MACF1), transcript variant 1, mRNA	GGAGGCAGAGGCCCTCC	GCTGGCTGAGGACCAGC
2	NM_003737.2	>gi|73623031|ref|NM_003737.2| Homo sapiens dachsous 1 (Drosophila) (DCHS1), mRNA	GGCCACAGATGGTGGCC	TTGGCCAGACGGGCCAA
2	NM_001142549.1	>gi|216548262|ref|NM_001142549.1| Homo sapiens DEAD (Asp-Glu-Ala-Asp) box polypeptide 4 (DDX4), transcript variant 2, mRNA	ATCATCAGATGTATGAT	TCAAACAGCAGGTTTGA
2	NM_001111309.1	>gi|162329611|ref|NM_001111309.1| Homo sapiens phosphodiesterase 4A, cAMP-specific (PDE4A), transcript variant 3, mRNA	GCACGCAGCTGACGTGC	GCGCTCCGGTGCAGCGC
2	NM_020983.2	>gi|21071019|ref|NM_020983.2| Homo sapiens adenylate cyclase 6 (ADCY6), transcript variant 2, mRNA	GGACCCCGTCGGGGTCC	GGACCCCGTCGGGGTCC
2	NR_027889.1	>gi|241982752|ref|NR_027889.1| Homo sapiens transmembrane protein 189 (TMEM189), transcript variant 3, non-coding RNA	CTCAGCAGGGGTCTGAG	GGCACCTGGTGTGTGCC
2	NM_004746.3	>gi|338221668|ref|NM_004746.3| Homo sapiens discs, large (Drosophila) homolog-associated protein 1 (DLGAP1), transcript variant 1, mRNA	CGCTCCAGAGGCGAGCG	AGGTGCTGGGGGCACCT
2	XR_133107.1	>gi|341914005|ref|XR_133107.1| PREDICTED: Homo sapiens polycystic kidney disease protein 1-like 2-like (LOC100653085), miscRNA	TGCCCCAGAGGAGGGCA	GCCACCAGTGGCGTGGC
2	NM_001099695.1	>gi|153792646|ref|NM_001099695.1| Homo sapiens replication initiator 1 (REPIN1), transcript variant 4, mRNA	GGCCGCGGAGGCCGGCC	CTGGGCCGGGGCCCCAG
2	NM_001136494.1	>gi|211063484|ref|NM_001136494.1| Homo sapiens chromosome 1 open reading frame 198 (C1orf198), transcript variant 2, mRNA	GGGCGCGGCTGCCGCCC	CGCGGCTGCCGCCCGCG
2	NM_001130420.1	>gi|194363724|ref|NM_001130420.1| Homo sapiens SWI/SNF related, matrix associated, actin dependent regulator of chromatin, subfamily c, member 2 (SMARCC2), transcript variant 3, mRNA	TTGTACAGTTGCTACAA	TCACCCTGCTGAGGTGA
2	NM_001164548.1	>gi|257153479|ref|NM_001164548.1| Homo sapiens disrupted in schizophrenia 1 (DISC1), transcript variant k, mRNA	CGCCGCCGGCGGCGGCG	CGCCGCCGGCGGCGGCG
2	NM_001191030.1	>gi|300388157|ref|NM_001191030.1| Homo sapiens chromosome 17 open reading frame 72 (C17orf72), transcript variant 3, mRNA	TCCTGCTGTGGCCAGGA	CCAAGCTGGGGACTTGG
2	NM_015016.1	>gi|150170728|ref|NM_015016.1| Homo sapiens microtubule associated serine/threonine kinase 3 (MAST3), mRNA	CCACGCCGAGGACGTGG	CATCACGGCAGATGATG
2	NM_001039111.1	>gi|84993741|ref|NM_001039111.1| Homo sapiens tripartite motif containing 71, E3 ubiquitin protein ligase (TRIM71), mRNA	GCTGGCAGATGCCCAGC	GGCCACAGGCGATGGCC
2	NM_001126104.1	>gi|186910301|ref|NM_001126104.1| Homo sapiens Rac GTPase activating protein 1 (RACGAP1), transcript variant 3, mRNA	CAGACCAGGTGCGTCTG	TGGCCCAGGTGGGGCCA
2	NM_003075.3	>gi|194363750|ref|NM_003075.3| Homo sapiens SWI/SNF related, matrix associated, actin dependent regulator of chromatin, subfamily c, member 2 (SMARCC2), transcript variant 1, mRNA	TTGTACAGTTGCTACAA	TCACCCTGCTGAGGTGA
2	NM_173508.2	>gi|142375280|ref|NM_173508.2| Homo sapiens solute carrier family 35, member F3 (SLC35F3), mRNA	TTGTTCTGCTGCAACAA	GGGCCCGGCGGAGGCCC
2	NM_005475.2	>gi|219879811|ref|NM_005475.2| Homo sapiens SH2B adaptor protein 3 (SH2B3), mRNA	TGTCACAGCGGATGACA	TGGGCCGGCCGGGCCCA
2	NM_004528.3	>gi|332000001|ref|NM_004528.3| Homo sapiens microsomal glutathione S-transferase 3 (MGST3), mRNA	TTGGGCAGTGGACCCAA	CGCCCCAGGCGAGGGCG
2	NM_144653.4	>gi|333944041|ref|NM_144653.4| Homo sapiens NACC family member 2, BEN and BTB (POZ) domain containing (NACC2), mRNA	CCTGACTGCTGTTCAGG	CTGTTCAGCGGCAACAG
2	NM_003741.2	>gi|30089979|ref|NM_003741.2| Homo sapiens chordin (CHRD), mRNA	CCGGCCCGCGGCGCCGG	ACCTTCGGCGGGAAGGT
1	NM_004273.4	>gi|224493825|ref|NM_004273.4| Homo sapiens carbohydrate (chondroitin 6) sulfotransferase 3 (CHST3), mRNA	CTGAACAGTGGATTCAG
1	NM_014948.2	>gi|40806194|ref|NM_014948.2| Homo sapiens U-box domain containing 5 (UBOX5), transcript variant 1, mRNA	GCTCCCTGAGGGGGAGC
1	NM_032557.5	>gi|195539360|ref|NM_032557.5| Homo sapiens ubiquitin specific peptidase 38 (USP38), mRNA	ATGATCAGAAGTATCAT
1	NM_020526.3	>gi|55774976|ref|NM_020526.3| Homo sapiens EPH receptor A8 (EPHA8), transcript variant 1, mRNA	AGACTCCGGGGAAGTCT
1	NM_198969.1	>gi|39812018|ref|NM_198969.1| Homo sapiens amino-terminal enhancer of split (AES), transcript variant 1, mRNA	CCTTTCTGCAGAAAAGG
1	NM_199415.1	>gi|40806195|ref|NM_199415.1| Homo sapiens U-box domain containing 5 (UBOX5), transcript variant 2, mRNA	GCTCCCTGAGGGGGAGC
1	NM_175848.1	>gi|28559060|ref|NM_175848.1| Homo sapiens DNA (cytosine-5-)-methyltransferase 3 beta (DNMT3B), transcript variant 2, mRNA	CGCGGCCGCAGCCCGCG
1	NR_027420.1	>gi|225903387|ref|NR_027420.1| Homo sapiens ankyrin repeat domain 57 pseudogene (LOC389834), non-coding RNA	TAAAACTGAAGATTTTA
1	NM_175849.1	>gi|28559062|ref|NM_175849.1| Homo sapiens DNA (cytosine-5-)-methyltransferase 3 beta (DNMT3B), transcript variant 3, mRNA	CGCGGCCGCAGCCCGCG
1	NM_001207056.1	>gi|333440488|ref|NM_001207056.1| Homo sapiens DNA (cytosine-5-)-methyltransferase 3 beta (DNMT3B), transcript variant 8, mRNA	CGCGGCCGCAGCCCGCG
1	NM_006892.3	>gi|28559059|ref|NM_006892.3| Homo sapiens DNA (cytosine-5-)-methyltransferase 3 beta (DNMT3B), transcript variant 1, mRNA	CGCGGCCGCAGCCCGCG
1	NM_001207055.1	>gi|333440486|ref|NM_001207055.1| Homo sapiens DNA (cytosine-5-)-methyltransferase 3 beta (DNMT3B), transcript variant 7, mRNA	CGCGGCCGCAGCCCGCG
1	NM_012121.4	>gi|48375181|ref|NM_012121.4| Homo sapiens CDC42 effector protein (Rho GTPase binding) 4 (CDC42EP4), mRNA	GGTCACAGTCGGTGACC
1	NM_001089.2	>gi|116734709|ref|NM_001089.2| Homo sapiens ATP-binding cassette, sub-family A (ABC1), member 3 (ABCA3), mRNA	CAGTGCCGCCGCCACTG
1	NM_198154.1	>gi|37700255|ref|NM_198154.1| Homo sapiens transmembrane protein 95 (TMEM95), mRNA	CCTGGCAGCCGCCCAGG
1	NR_028288.1	>gi|255652926|ref|NR_028288.1| Homo sapiens T-cell leukemia/lymphoma 6 (non-protein coding) (TCL6), non-coding RNA	TGGATCTGCTGCATCCA
1	NM_006929.4	>gi|67782310|ref|NM_006929.4| Homo sapiens superkiller viralicidic activity 2-like (S. cerevisiae) (SKIV2L), mRNA	CAGAACAGTTGTTTCTG
1	NM_016216.3	>gi|302129646|ref|NM_016216.3| Homo sapiens debranching enzyme homolog 1 (S. cerevisiae) (DBR1), mRNA	TGTTTCAGATGCAAACA
1	NM_001388.4	>gi|372266189|ref|NM_001388.4| Homo sapiens developmentally regulated GTP binding protein 2 (DRG2), mRNA	CGGTGCCGCCGCCACCG
1	NM_001242764.1	>gi|338221677|ref|NM_001242764.1| Homo sapiens discs, large (Drosophila) homolog-associated protein 1 (DLGAP1), transcript variant 6, mRNA	AGGTGCTGGGGGCACCT
1	NM_018156.2	>gi|54607140|ref|NM_018156.2| Homo sapiens vacuolar protein sorting 13 homolog D (S. cerevisiae) (VPS13D), transcript variant 2, mRNA	GTTTTCAGATGTAAAAC
1	NM_006391.2	>gi|221316685|ref|NM_006391.2| Homo sapiens importin 7 (IPO7), mRNA	TTTTTCTGAGGAAAAAA
1	NM_182795.1	>gi|33391149|ref|NM_182795.1| Homo sapiens nucleophosmin/nucleoplasmin 2 (NPM2), mRNA	CTGTGCTGCAGGCACAG
1	NR_024242.1	>gi|209915631|ref|NR_024242.1| Homo sapiens small ILF3/NF90-associated RNA A14 (SNAR-A14), small nuclear RNA	CAGGCCGGTTGCGCCTG
1	NM_001010880.2	>gi|217035157|ref|NM_001010880.2| Homo sapiens zinc finger protein 780A (ZNF780A), transcript variant 2, mRNA	ACAAACTGAAGGTTTGT
1	NM_001012267.1	>gi|59709757|ref|NM_001012267.1| Homo sapiens centromere protein P (CENPP), mRNA	CGCGCCGGGAGCGCGCG
1	NM_033063.1	>gi|48375172|ref|NM_033063.1| Homo sapiens microtubule-associated protein 6 (MAP6), transcript variant 1, mRNA	GCTGCCGGCCGCGCAGC
1	NM_004835.3	>gi|122939143|ref|NM_004835.3| Homo sapiens angiotensin II receptor, type 1 (AGTR1), transcript variant 3, mRNA	GCGGGCGGGAGACCCGC
1	NM_020341.3	>gi|191252790|ref|NM_020341.3| Homo sapiens p21 protein (Cdc42/Rac)-activated kinase 7 (PAK7), transcript variant 1, mRNA	GAAAACAGAGGCTTTTC
1	NM_005095.2	>gi|44890067|ref|NM_005095.2| Homo sapiens zinc finger, MYM-type 4 (ZMYM4), mRNA	TTTTCCAGGGGAGAAAA
1	NM_001243130.1	>gi|341604767|ref|NM_001243130.1| Homo sapiens ribosomal protein L13 (RPL13), transcript variant 3, mRNA	CTGCGCAGGAGCCGCAG
1	NM_025140.1	>gi|13376724|ref|NM_025140.1| Homo sapiens coiled-coil domain containing 92 (CCDC92), mRNA	CCTGGCGGTCGACCAGG
1	NM_004561.3	>gi|342349332|ref|NM_004561.3| Homo sapiens ovo-like 1(Drosophila) (OVOL1), mRNA	GCTCCCCGACGAGGAGC
1	NM_001466.3	>gi|313851098|ref|NM_001466.3| Homo sapiens frizzled family receptor 2 (FZD2), mRNA	GGGTGCCGGGGGCACCC
1	NM_152897.1	>gi|23510349|ref|NM_152897.1| Homo sapiens sorting nexin family member 21 (SNX21), transcript variant 2, mRNA	GCAGTCTGATGGACTGC
1	NM_001202519.1	>gi|321267572|ref|NM_001202519.1| Homo sapiens CASP8 and FADD-like apoptosis regulator (CFLAR), transcript variant 8, mRNA	ATTCCCGGAAGTGGAAT
1	NM_001008711.1	>gi|57164970|ref|NM_001008711.1| Homo sapiens RNA binding protein with multiple splicing (RBPMS), transcript variant 2, mRNA	CCTGGCCGGAGTCCAGG
1	NM_145659.3	>gi|62422574|ref|NM_145659.3| Homo sapiens interleukin 27 (IL27), mRNA	CCTCCCGGAGGAGGAGG
1	NM_024026.4	>gi|46370097|ref|NM_024026.4| Homo sapiens mitochondrial ribosomal protein 63 (MRP63), nuclear gene encoding mitochondrial protein, mRNA	GAGAGCCGAAGTCTCTC
1	NM_001161705.1	>gi|239787150|ref|NM_001161705.1| Homo sapiens beaded filament structural protein 1, filensin (BFSP1), transcript variant 2, mRNA	GCTGGCGGTCGCCCAGC
1	NM_033240.2	>gi|67089156|ref|NM_033240.2| Homo sapiens promyelocytic leukemia (PML), transcript variant 2, mRNA	GCTGGCTGAAGCCCAGC
1	NM_032206.4	>gi|350529350|ref|NM_032206.4| Homo sapiens NLR family, CARD domain containing 5 (NLRC5), mRNA	GGGCCCAGGTGGGGCCC
1	NM_138621.4	>gi|323362950|ref|NM_138621.4| Homo sapiens BCL2-like 11 (apoptosis facilitator) (BCL2L11), transcript variant 1, mRNA	CAGCGCCGCTGCCGCTG
1	NM_001145293.1	>gi|223941797|ref|NM_001145293.1| Homo sapiens N-glycanase 1 (NGLY1), transcript variant 2, mRNA	GGGCGCCGCCGCCGCCC
1	NR_033902.1	>gi|299829248|ref|NR_033902.1| Homo sapiens KIAA1967 (KIAA1967), transcript variant 2, non-coding RNA	CAGAACTGTTGCTTCTG
1	NM_001199580.1	>gi|313760644|ref|NM_001199580.1| Homo sapiens Sad1 and UNC84 domain containing 2 (SUN2), transcript variant 3, mRNA	GGCCTCAGAGGAAGGCC
1	NM_020860.3	>gi|281182821|ref|NM_020860.3| Homo sapiens stromal interaction molecule 2 (STIM2), transcript variant 2, mRNA	CGCCGCGGCGGCCGGCG
1	XR_113108.1	>gi|310115415|ref|XR_113108.1| PREDICTED: Homo sapiens hypothetical LOC100129129 (LOC100129129), miscRNA	CTGCTCTGCAGGAGCAG
1	NM_001242761.1	>gi|338221670|ref|NM_001242761.1| Homo sapiens discs, large (Drosophila) homolog-associated protein 1 (DLGAP1), transcript variant 3, mRNA	CGCTCCAGAGGCGAGCG
1	NM_147185.2	>gi|197245394|ref|NM_147185.2| Homo sapiens A kinase (PRKA) anchor protein (yotiao) 9 (AKAP9), transcript variant 3, mRNA	TAAAGCAGCTGTCTTTA
1	NM_001201484.1	>gi|319918881|ref|NM_001201484.1| Homo sapiens phosphatidylinositol glycan anchor biosynthesis, class O (PIGO), transcript variant 3, mRNA	CCCAGCGGGAGGCTGGG
1	NM_005435.3	>gi|50959190|ref|NM_005435.3| Homo sapiens Rho guanine nucleotide exchange factor (GEF) 5 (ARHGEF5), mRNA	TTTTTCGGGAGAAAAAA
1	XR_113263.1	>gi|310117628|ref|XR_113263.1| PREDICTED: Homo sapiens hypothetical LOC100505588 (LOC100505588), miscRNA	TCCCCCAGCGGCGGGGA
1	NM_022918.3	>gi|281182570|ref|NM_022918.3| Homo sapiens transmembrane protein 135 (TMEM135), transcript variant 1, mRNA	TGGTGCTGAAGCCACCA
1	NM_005227.2	>gi|33359684|ref|NM_005227.2| Homo sapiens ephrin-A4 (EFNA4), transcript variant 1, mRNA	CCAGGCTGAAGACCTGG
1	NM_001127718.1	>gi|189217427|ref|NM_001127718.1| Homo sapiens laminin, alpha 3 (LAMA3), transcript variant 4, mRNA	GCCTCCAGCAGTGAGGC
1	NM_198925.2	>gi|155029563|ref|NM_198925.2| Homo sapiens sema domain, immunoglobulin domain (Ig), transmembrane domain (TM) and short cytoplasmic domain, (semaphorin) 4B (SEMA4B), transcript variant 2, mRNA	AAGGGCCGTTGTCCCTT
1	XR_108595.1	>gi|310119588|ref|XR_108595.1| PREDICTED: Homo sapiens hypothetical LOC729040 (LOC729040), miscRNA	TCCCTCAGGCGCAGGGA
1	NM_018092.4	>gi|319996650|ref|NM_018092.4| Homo sapiens neuropilin (NRP) and tolloid (TLL)-like 2 (NETO2), transcript variant 1, mRNA	CCGCGCCGGGGCCGCGG
1	NM_001126181.1	>gi|187131238|ref|NM_001126181.1| Homo sapiens neurogranin (protein kinase C substrate, RC3) (NRGN), transcript variant 2, mRNA	GTCGGCTGGCGGCCGAC
1	NM_024636.3	>gi|328887947|ref|NM_024636.3| Homo sapiens STEAP family member 4 (STEAP4), transcript variant 1, mRNA	CCAGTCAGGAGCACTGG
1	NR_024225.1	>gi|209863056|ref|NR_024225.1| Homo sapiens small ILF3/NF90-associated RNA A11 (SNAR-A11), small nuclear RNA	CAGGCCGGTTGCGCCTG
1	NM_017877.3	>gi|90669383|ref|NM_017877.3| Homo sapiens chromosome 2 open reading frame 18 (C2orf18), mRNA	ACCACCTGCAGGGTGGT
1	NM_182977.2	>gi|122939152|ref|NM_182977.2| Homo sapiens nicotinamide nucleotide transhydrogenase (NNT), nuclear gene encoding mitochondrial protein, transcript variant 2, mRNA	TTCAACCGCAGTTTGAA
1	NM_001256370.1	>gi|373838707|ref|NM_001256370.1| Homo sapiens SAM domain, SH3 domain and nuclear localization signals 1 (SAMSN1), transcript variant 2, mRNA	CCTTTCTGAGGAAAAGG
1	NM_001007561.2	>gi|209364510|ref|NM_001007561.2| Homo sapiens immunity-related GTPase family, Q (IRGQ), mRNA	CAGGCCTGGAGCGCCTG
1	NM_001145156.1	>gi|223555950|ref|NM_001145156.1| Homo sapiens nuclear receptor subfamily 2, group F, member 2 (NR2F2), transcript variant 3, mRNA	AAAAACTGAAGGTTTTT
1	NM_001144918.1	>gi|222144240|ref|NM_001144918.1| Homo sapiens fibroblast growth factor receptor 2 (FGFR2), transcript variant 8, mRNA	ACTGGCTGTGGACCAGT
1	NR_027995.1	>gi|253314435|ref|NR_027995.1| Homo sapiens ankyrin repeat domain 20 family, member A9, pseudogene (ANKRD20A9P), non-coding RNA	CTGATCTGATGAATCAG
1	NM_000404.2	>gi|119372307|ref|NM_000404.2| Homo sapiens galactosidase, beta 1 (GLB1), transcript variant 1, mRNA	TGAGGCTGGGGACCTCA
1	NM_198956.2	>gi|223278384|ref|NM_198956.2| Homo sapiens Sp8 transcription factor (SP8), transcript variant 2, mRNA	GTTCCCTGAGGTGGAAC
1	XR_109249.1	>gi|310123435|ref|XR_109249.1| PREDICTED: Homo sapiens hypothetical LOC100507570 (LOC100507570), miscRNA	TGGTGCAGACGACACCA
1	NM_001129835.1	>gi|193788529|ref|NM_001129835.1| Homo sapiens calcium channel, voltage-dependent, L type, alpha 1C subunit (CACNA1C), transcript variant 9, mRNA	CTGCCCTGTCGTGGCAG
1	NM_014410.4	>gi|40316929|ref|NM_014410.4| Homo sapiens clusterin-like 1 (retinal) (CLUL1), transcript variant 1, mRNA	AAAACCTGAAGAGTTTT
1	NM_015048.1	>gi|210032579|ref|NM_015048.1| Homo sapiens SET domain containing 1B (SETD1B), mRNA	TCCAGCTGCCGCCTGGA
1	NM_030636.2	>gi|71043965|ref|NM_030636.2| Homo sapiens endonuclease/exonuclease/phosphatase family domain containing 1 (EEPD1), mRNA	AGCTCCAGAAGGGAGCT
1	NM_006056.4	>gi|188497622|ref|NM_006056.4| Homo sapiens neuromedin U receptor 1 (NMUR1), mRNA	TTACTCTGAAGCAGTAA
1	NM_016206.2	>gi|56550034|ref|NM_016206.2| Homo sapiens vestigial like 3 (Drosophila) (VGLL3), mRNA	CGCAGCGGGCGGCTGCG
1	NM_001193424.1	>gi|301171587|ref|NM_001193424.1| Homo sapiens suppressor of variegation 3-9 homolog 2 (Drosophila) (SUV39H2), transcript variant 1, mRNA	GCTGCCTGGAGAGCAGC
1	NM_001146190.1	>gi|226246536|ref|NM_001146190.1| Homo sapiens zinc finger protein 407 (ZNF407), transcript variant 3, mRNA	CATGTCAGATGAACATG
1	NM_033657.2	>gi|315434210|ref|NM_033657.2| Homo sapiens death associated protein 3 (DAP3), nuclear gene encoding mitochondrial protein, transcript variant 1, mRNA	CTAGTCTGGAGAACTAG
1	NM_002380.3	>gi|62548859|ref|NM_002380.3| Homo sapiens matrilin 2 (MATN2), transcript variant 1, mRNA	CCCTGCCGAGGCCAGGG
1	NM_001099411.1	>gi|150378527|ref|NM_001099411.1| Homo sapiens G protein-coupled receptor associated sorting protein 1 (GPRASP1), transcript variant 3, mRNA	GGTTGCTGCTGACAACC
1	NM_000034.3	>gi|342187192|ref|NM_000034.3| Homo sapiens aldolase A, fructose-bisphosphate (ALDOA), transcript variant 1, mRNA	AGCTGCTGCTGACAGCT
1	NR_040063.1	>gi|338827639|ref|NR_040063.1| Homo sapiens uncharacterized LOC284649 (DKFZP564C196), non-coding RNA	ATGTTCAGTTGAAACAT
1	NM_001140.3	>gi|40316936|ref|NM_001140.3| Homo sapiens arachidonate 15-lipoxygenase (ALOX15), mRNA	ATGAGCTGCAGTCTCAT
1	NM_014661.3	>gi|47078280|ref|NM_014661.3| Homo sapiens family with sequence similarity 53, member B (FAM53B), mRNA	GCGCGCGGCGGACGCGC
1	NR_038911.1	>gi|336594541|ref|NR_038911.1| Homo sapiens uncharacterized LOC284889 (LOC284889), non-coding RNA	CCGAACAGCAGGTTCGG
1	NM_001079877.2	>gi|299829174|ref|NM_001079877.2| Homo sapiens RAS p21 protein activator 4 (RASA4), transcript variant 2, mRNA	ACTGCCTGCGGGGCAGT
1	NM_001256673.1	>gi|375493502|ref|NM_001256673.1| Homo sapiens stomatin (EPB72)-like 1 (STOML1), transcript variant 3, mRNA	CCTGGCTGCAGTCCAGG
1	NM_001040056.1	>gi|91718896|ref|NM_001040056.1| Homo sapiens mitogen-activated protein kinase 3 (MAPK3), transcript variant 2, mRNA	CCAGCCCGGAGTGCTGG
1	NM_015036.2	>gi|296080748|ref|NM_015036.2| Homo sapiens endonuclease domain containing 1 (ENDOD1), mRNA	AGCCACAGCAGGTGGCT
1	NM_005469.3	>gi|308522770|ref|NM_005469.3| Homo sapiens acyl-CoA thioesterase 8 (ACOT8), mRNA	TCGGGCAGGGGACCCGA
1	XR_133357.1	>gi|341914521|ref|XR_133357.1| PREDICTED: Homo sapiens hypothetical LOC100505598 (LOC100505598), miscRNA	GTCATCTGGAGCATGAC
1	NM_004314.2	>gi|158634471|ref|NM_004314.2| Homo sapiens ADP-ribosyltransferase 1 (ART1), mRNA	CTTCCCTGGAGAGGAAG
1	NR_024481.1	>gi|213512396|ref|NR_024481.1| Homo sapiens family with sequence similarity 205, member B (FAM205B), non-coding RNA	GTATGCAGATGGCATAC
1	NM_001143966.2	>gi|301500688|ref|NM_001143966.2| Homo sapiens TBC1 domain family, member 7 (TBC1D7), transcript variant 4, mRNA	CAGCGCCGCTGCCGCTG
1	NM_001244676.1	>gi|347658948|ref|NM_001244676.1| Homo sapiens threonine synthase-like 2 (S. cerevisiae) (THNSL2), transcript variant 2, mRNA	TGTGCCAGTGGAGCACA
1	NM_001204403.1	>gi|325053665|ref|NM_001204403.1| Homo sapiens ankyrin 3, node of Ranvier (ankyrin G) (ANK3), transcript variant 3, mRNA	AGCCACAGAGGATGGCT
1	NM_015378.2	>gi|54607138|ref|NM_015378.2| Homo sapiens vacuolar protein sorting 13 homolog D (S. cerevisiae) (VPS13D), transcript variant 1, mRNA	GTTTTCAGATGTAAAAC
1	NM_001171508.2	>gi|298493307|ref|NM_001171508.2| Homo sapiens multiple coagulation factor deficiency 2 (MCFD2), transcript variant 4, mRNA	GCTCGCTGCCGGCGAGC
1	NM_012217.2	>gi|50052942|ref|NM_012217.2| Homo sapiens tryptase delta 1 (TPSD1), mRNA	GGGGGCAGGAGGCCCCC
1	XR_110101.1	>gi|310124555|ref|XR_110101.1| PREDICTED: Homo sapiens hypothetical LOC100133077 (LOC100133077), miscRNA	TATGCCAGGCGGGCATA
1	NM_033544.2	>gi|63054857|ref|NM_033544.2| Homo sapiens RCC1 domain containing 1 (RCCD1), transcript variant 1, mRNA	CAGGGCAGCTGGCCCTG
1	NM_174941.4	>gi|83779006|ref|NM_174941.4| Homo sapiens CD163 molecule-like 1 (CD163L1), mRNA	CTGCTCAGATGGAGCAG
1	NM_001098426.1	>gi|148536863|ref|NM_001098426.1| Homo sapiens SWI/SNF related, matrix associated, actin dependent regulator of chromatin, subfamily d, member 2 (SMARCD2), mRNA	CCGGACCGGCGCTCCGG
1	NM_001184902.1	>gi|296531362|ref|NM_001184902.1| Homo sapiens caspase recruitment domain family, member 8 (CARD8), transcript variant 4, mRNA	ATTTCCTGATGAGAAAT
1	NM_001065.3	>gi|301336149|ref|NM_001065.3| Homo sapiens tumor necrosis factor receptor superfamily, member 1A (TNFRSF1A), mRNA	CTGGACTGAGGCTCCAG
1	NM_020709.1	>gi|146219840|ref|NM_020709.1| Homo sapiens paraneoplastic Ma antigen family-like 2 (PNMAL2), mRNA	GGGAGCTGGGGCCTCCC
1	NM_001145909.1	>gi|225543462|ref|NM_001145909.1| Homo sapiens tetratricopeptide repeat, ankyrin repeat and coiled-coil containing 1 (TANC1), transcript variant 2, mRNA	GAGTGCTGGAGCCACTC
1	NM_022825.2	>gi|45439328|ref|NM_022825.2| Homo sapiens porcupine homolog (Drosophila) (PORCN), transcript variant A, mRNA	CTGCCCGGAGGAGGCAG
1	NM_001031713.3	>gi|334285117|ref|NM_001031713.3| Homo sapiens coiled-coil domain containing 90A (CCDC90A), mRNA	CGCCGCTGCCGCCGGCG
1	NM_005468.2	>gi|57232739|ref|NM_005468.2| Homo sapiens N-acetylated alpha-linked acidic dipeptidase-like 1 (NAALADL1), mRNA	GGGTGCGGCAGCCACCC
1	NM_022370.3	>gi|270288757|ref|NM_022370.3| Homo sapiens roundabout, axon guidance receptor, homolog 3 (Drosophila) (ROBO3), mRNA	CGGCACCGTGGCTGCCG
1	NR_024226.1	>gi|209863057|ref|NR_024226.1| Homo sapiens small ILF3/NF90-associated RNA A9 (SNAR-A9), small nuclear RNA	CAGGCCGGTTGCGCCTG
1	NM_018218.2	>gi|116063563|ref|NM_018218.2| Homo sapiens ubiquitin specific peptidase 40 (USP40), mRNA	TCTTCCCGTGGAGAAGA
1	NR_024228.1	>gi|209863059|ref|NR_024228.1| Homo sapiens small ILF3/NF90-associated RNA A8 (SNAR-A8), small nuclear RNA	CAGGCCGGTTGCGCCTG
1	NM_017872.3	>gi|89242147|ref|NM_017872.3| Homo sapiens tRNA-histidine guanylyltransferase 1-like (S. cerevisiae) (THG1L), mRNA	TCTTGCAGCAGACAAGA
1	NM_153746.1	>gi|24371271|ref|NM_153746.1| Homo sapiens zinc finger, DHHC-type containing 14 (ZDHHC14), transcript variant 2, mRNA	CGGCGCCGGGGCCGCCG
1	NM_001166007.1	>gi|260436836|ref|NM_001166007.1| Homo sapiens erythrocyte membrane protein band 4.1 (elliptocytosis 1, RH-linked) (EPB41), transcript variant 5, mRNA	GAAAGCAGAGGACTTTC
1	NM_002599.4	>gi|344925848|ref|NM_002599.4| Homo sapiens phosphodiesterase 2A, cGMP-stimulated (PDE2A), transcript variant 1, mRNA	GCTGCCAGAGGGGCAGC
1	NM_001166212.1	>gi|261245021|ref|NM_001166212.1| Homo sapiens cardiotrophin-like cytokine factor 1 (CLCF1), transcript variant 2, mRNA	CCCAGCCGCTGCCTGGG
1	NM_001242814.1	>gi|338797778|ref|NM_001242814.1| Homo sapiens ankyrin repeat domain 6 (ANKRD6), transcript variant 5, mRNA	TGTCTCAGCAGGAGACA
1	NM_201533.3	>gi|313103000|ref|NM_201533.3| Homo sapiens diacylglycerol kinase, zeta (DGKZ), transcript variant 3, mRNA	CCTCCCAGGAGTGGAGG
1	NM_197956.3	>gi|215422409|ref|NM_197956.3| Homo sapiens nuclear apoptosis inducing factor 1 (NAIF1), mRNA	CTGGGCAGGTGGCCCAG
1	NM_001009998.3	>gi|319996619|ref|NM_001009998.3| Homo sapiens single stranded DNA binding protein 4 (SSBP4), transcript variant 2, mRNA	GCGGCCCGCGGCGCCGC
1	NM_001122740.1	>gi|170295799|ref|NM_001122740.1| Homo sapiens estrogen receptor 1 (ESR1), transcript variant 2, mRNA	AGCTGCTGTAGACAGCT
1	NM_001104588.1	>gi|157388958|ref|NM_001104588.1| Homo sapiens schlafen family member 11 (SLFN11), transcript variant 2, mRNA	TCTCGCTGCTGGCGAGA
1	NM_001142577.1	>gi|217035155|ref|NM_001142577.1| Homo sapiens zinc finger protein 780A (ZNF780A), transcript variant 1, mRNA	ACAAACTGAAGGTTTGT
1	NM_002561.3	>gi|325197202|ref|NM_002561.3| Homo sapiens purinergic receptor P2X, ligand-gated ion channel, 5 (P2RX5), transcript variant 1, mRNA	TGATGCTGGGGTCATCA
1	NM_001220777.1	>gi|334085239|ref|NM_001220777.1| Homo sapiens cyclin-dependent kinase inhibitor 1A (p21, Cip1) (CDKN1A), transcript variant 5, mRNA	TGCTGCAGGGGACAGCA
1	NM_001243702.1	>gi|343962586|ref|NM_001243702.1| Homo sapiens zinc finger protein 161 homolog (mouse) (ZFP161), transcript variant 3, mRNA	GCCGCCAGCGGCGCGGC
1	NM_013275.5	>gi|371874333|ref|NM_013275.5| Homo sapiens ankyrin repeat domain 11 (ANKRD11), transcript variant 2, mRNA	CAGCGCGGAGGGCGCTG
1	NM_144632.3	>gi|188528657|ref|NM_144632.3| Homo sapiens transmembrane protein 182 (TMEM182), mRNA	ACCAACAGTGGTTTGGT
1	NM_020751.2	>gi|223468626|ref|NM_020751.2| Homo sapiens component of oligomeric golgi complex 6 (COG6), transcript variant 1, mRNA	ACAATCAGTGGTATTGT
1	NM_001145047.1	>gi|223005898|ref|NM_001145047.1| Homo sapiens GPN-loop GTPase 1 (GPN1), transcript variant 2, mRNA	TGACTCAGATGAAGTCA
1	NR_040249.1	>gi|339275813|ref|NR_040249.1| Homo sapiens cytochrome P450, family 2, subfamily G, polypeptide 1 pseudogene (CYP2G1P), non-coding RNA	GTGGCCCGCTGAGCCAC
1	NM_001199268.1	>gi|313102998|ref|NM_001199268.1| Homo sapiens diacylglycerol kinase, zeta (DGKZ), transcript variant 7, mRNA	CCTCCCAGGAGTGGAGG
1	NM_001040202.1	>gi|94158914|ref|NM_001040202.1| Homo sapiens progestin and adipoQ receptor family member III (PAQR3), mRNA	AACTTCTGCAGTAAGTT
1	NM_133484.1	>gi|19743570|ref|NM_133484.1| Homo sapiens TRAF family member-associated NFKB activator (TANK), transcript variant 2, mRNA	TGCTTCTGCAGAAAGCA
1	NM_001139442.1	>gi|212720860|ref|NM_001139442.1| Homo sapiens tubulin tyrosine ligase-like family, member 11 (TTLL11), transcript variant 1, mRNA	CAAATCTGTTGTATTTG
1	XR_108451.1	>gi|310119141|ref|XR_108451.1| PREDICTED: Homo sapiens hypothetical LOC100505507 (LOC100505507), miscRNA	GGGGCCGGCGGCGCCCC
1	NM_002892.3	>gi|115334676|ref|NM_002892.3| Homo sapiens AT rich interactive domain 4A (RBP1-like) (ARID4A), transcript variant 1, mRNA	TCATCCAGTAGTGATGA
1	NM_001256750.1	>gi|377520114|ref|NM_001256750.1| Homo sapiens peroxisomal biogenesis factor 5-like (PEX5L), transcript variant 2, mRNA	GCAGCCCGCAGCGCTGC
1	NR_046395.1	>gi|378925604|ref|NR_046395.1| Homo sapiens cytidine monophosphate (UMP-CMP) kinase 1, cytosolic (CMPK1), transcript variant 4, non-coding RNA	CGGCGCCGGGGCCGCCG
1	NM_022970.3	>gi|189083816|ref|NM_022970.3| Homo sapiens fibroblast growth factor receptor 2 (FGFR2), transcript variant 2, mRNA	ACTGGCTGTGGACCAGT
1	NM_001171167.1	>gi|284005536|ref|NM_001171167.1| Homo sapiens calmodulin binding transcription activator 2 (CAMTA2), transcript variant 4, mRNA	CCTGGCTGCTGCCCAGG
1	NM_006766.3	>gi|150378492|ref|NM_006766.3| Homo sapiens K(lysine) acetyltransferase 6A (KAT6A), transcript variant 3, mRNA	TCCTTCAGAAGAAAGGA
1	NM_001256183.1	>gi|371874366|ref|NM_001256183.1| Homo sapiens ankyrin repeat domain 11 (ANKRD11), transcript variant 3, mRNA	CAGCGCGGAGGGCGCTG
1	NM_024663.3	>gi|63003926|ref|NM_024663.3| Homo sapiens aminopeptidase-like 1 (NPEPL1), transcript variant 1, mRNA	CCTGACCGGGGCTCAGG
1	NR_034021.1	>gi|300360485|ref|NR_034021.1| Homo sapiens glucuronidase, beta pseudogene (SMA5), non-coding RNA	CTCAGCAGCGGGCTGAG
1	NM_213646.1	>gi|47419919|ref|NM_213646.1| Homo sapiens tryptophanyl-tRNA synthetase (WARS), transcript variant 4, mRNA	CGAGGCAGCAGCCCTCG
1	NM_001080792.1	>gi|124248536|ref|NM_001080792.1| Homo sapiens chromosome 15 open reading frame 57 (C15orf57), transcript variant 1, mRNA	CCGAGCAGCTGTCTCGG
1	NM_007371.3	>gi|207028804|ref|NM_007371.3| Homo sapiens bromodomain containing 3 (BRD3), mRNA	AGGCACCGGCGCTGCCT
1	NM_139353.2	>gi|341926264|ref|NM_139353.2| Homo sapiens TATA box binding protein (TBP)-associated factor, RNA polymerase I, C, 110kDa (TAF1C), transcript variant 2, mRNA	TTTTCCTGTGGGGAAAA
1	NM_032511.2	>gi|169404007|ref|NM_032511.2| Homo sapiens failed axon connections homolog (Drosophila) (FAXC), mRNA	AACATCTGTGGCATGTT
1	NM_001129831.1	>gi|193788731|ref|NM_001129831.1| Homo sapiens calcium channel, voltage-dependent, L type, alpha 1C subunit (CACNA1C), transcript variant 5, mRNA	CTGCCCTGTCGTGGCAG
1	NM_001005407.1	>gi|53832010|ref|NM_001005407.1| Homo sapiens calcium channel, voltage-dependent, T type, alpha 1H subunit (CACNA1H), transcript variant 2, mRNA	CAGGCCCGTGGTGCCTG
1	NM_006955.1	>gi|24307874|ref|NM_006955.1| Homo sapiens zinc finger protein 33B (ZNF33B), mRNA	AATTTCAGGAGGAAATT
1	NM_181050.2	>gi|313482858|ref|NM_181050.2| Homo sapiens axin 1 (AXIN1), transcript variant 2, mRNA	GAGGCCTGCAGGGCCTC
1	NM_002499.3	>gi|290655699|ref|NM_002499.3| Homo sapiens neogenin 1 (NEO1), transcript variant 1, mRNA	CGGCGCTGTCGCCGCCG
1	NM_021008.2	>gi|38016944|ref|NM_021008.2| Homo sapiens deformed epidermal autoregulatory factor 1 (Drosophila) (DEAF1), mRNA	CGGCCCCGACGAGGCCG
1	NM_016559.2	>gi|377520112|ref|NM_016559.2| Homo sapiens peroxisomal biogenesis factor 5-like (PEX5L), transcript variant 1, mRNA	GCAGCCCGCAGCGCTGC
1	NM_001169118.1	>gi|281182841|ref|NM_001169118.1| Homo sapiens stromal interaction molecule 2 (STIM2), transcript variant 1, mRNA	CGCCGCGGCGGCCGGCG
1	NM_080645.2	>gi|93141048|ref|NM_080645.2| Homo sapiens collagen, type XII, alpha 1 (COL12A1), transcript variant short, mRNA	CATCACCGCGGGTGATG
1	NM_001166306.1	>gi|261490716|ref|NM_001166306.1| Homo sapiens transmembrane protein 44 (TMEM44), transcript variant 4, mRNA	GCTACCTGCTGGGTAGC
1	NM_198705.1	>gi|38424074|ref|NM_198705.1| Homo sapiens hydroxysteroid (11-beta) dehydrogenase 1-like (HSD11B1L), transcript variant a, mRNA	CAGGGCTGGGGGCCCTG
1	NM_004235.4	>gi|194248076|ref|NM_004235.4| Homo sapiens Kruppel-like factor 4 (gut) (KLF4), mRNA	CCACCCGGTGGTGGTGG
1	NM_020158.3	>gi|47174863|ref|NM_020158.3| Homo sapiens exosome component 5 (EXOSC5), mRNA	CCTGGCTGCGGCCCAGG
1	NR_045958.1	>gi|372266195|ref|NR_045958.1| Homo sapiens endothelin receptor type A (EDNRA), transcript variant 4, non-coding RNA	AGTAACTGTGGTTTACT
1	NM_013246.2	>gi|50726992|ref|NM_013246.2| Homo sapiens cardiotrophin-like cytokine factor 1 (CLCF1), transcript variant 1, mRNA	CCCAGCCGCTGCCTGGG
1	NM_138570.2	>gi|83921603|ref|NM_138570.2| Homo sapiens solute carrier family 38, member 10 (SLC38A10), transcript variant 2, mRNA	GCCGGCCGCAGCCCGGC
1	NM_001082972.1	>gi|131889446|ref|NM_001082972.1| Homo sapiens cancer susceptibility candidate 1 (CASC1), transcript variant 3, mRNA	CAGCACAGTTGTTGCTG
1	NM_001256182.1	>gi|371874305|ref|NM_001256182.1| Homo sapiens ankyrin repeat domain 11 (ANKRD11), transcript variant 1, mRNA	CAGCGCGGAGGGCGCTG
1	NM_024640.3	>gi|58761509|ref|NM_024640.3| Homo sapiens yrdC domain containing (E. coli) (YRDC), nuclear gene encoding mitochondrial protein, mRNA	CCAGCCAGAAGTGCTGG
1	NM_181831.2	>gi|163644292|ref|NM_181831.2| Homo sapiens neurofibromin 2 (merlin) (NF2), transcript variant 13, mRNA	CCCTGCAGCCGTCAGGG
1	NM_003958.3	>gi|157419145|ref|NM_003958.3| Homo sapiens ring finger protein 8, E3 ubiquitin protein ligase (RNF8), transcript variant 1, mRNA	CAAAGCAGGGGACTTTG
1	NM_052905.3	>gi|94421465|ref|NM_052905.3| Homo sapiens formin-like 2 (FMNL2), mRNA	GGCGGCAGCCGACCGCC
1	NM_001136041.2	>gi|227430411|ref|NM_001136041.2| Homo sapiens histone deacetylase 11 (HDAC11), transcript variant 2, mRNA	TCCCTCTGCTGCAGGGA
1	NM_033394.2	>gi|225543460|ref|NM_033394.2| Homo sapiens tetratricopeptide repeat, ankyrin repeat and coiled-coil containing 1 (TANC1), transcript variant 1, mRNA	GAGTGCTGGAGCCACTC
1	NM_001174104.1	>gi|291575162|ref|NM_001174104.1| Homo sapiens CD14 molecule (CD14), transcript variant 3, mRNA	GCAGCCTGACGAGCTGC
1	NR_038442.1	>gi|336176020|ref|NR_038442.1| Homo sapiens uncharacterized LOC147093 (LOC147093), non-coding RNA	CCCCTCAGCCGCAGGGG
1	NM_198217.1	>gi|38201662|ref|NM_198217.1| Homo sapiens inhibitor of growth family, member 1 (ING1), transcript variant 3, mRNA	AGGCGCGGGAGCCGCCT
1	NM_007331.1	>gi|6594682|ref|NM_007331.1| Homo sapiens Wolf-Hirschhorn syndrome candidate 1 (WHSC1), transcript variant 8, mRNA	TTTTGCCGTTGCCAAAA
1	NM_003501.2	>gi|156104863|ref|NM_003501.2| Homo sapiens acyl-CoA oxidase 3, pristanoyl (ACOX3), transcript variant 1, mRNA	TCCTTCAGCTGGAAGGA
1	NM_001134382.1	>gi|197304785|ref|NM_001134382.1| Homo sapiens IQ motif and Sec7 domain 1 (IQSEC1), transcript variant 1, mRNA	CACTGCAGCCGTCAGTG
1	NM_001650.4	>gi|50659061|ref|NM_001650.4| Homo sapiens aquaporin 4 (AQP4), transcript variant a, mRNA	CAAAACTGGGGATTTTG
1	NM_003646.3	>gi|149999369|ref|NM_003646.3| Homo sapiens diacylglycerol kinase, zeta (DGKZ), transcript variant 2, mRNA	CCTCCCAGGAGTGGAGG
1	XR_108833.1	>gi|310120006|ref|XR_108833.1| PREDICTED: Homo sapiens hypothetical LOC100505669 (LOC100505669), miscRNA	CACAGCGGGGGGCTGTG
1	NM_031219.2	>gi|31377665|ref|NM_031219.2| Homo sapiens haloacid dehalogenase-like hydrolase domain containing 3 (HDHD3), mRNA	CCTGGCGGGTGTCCAGG
1	NM_201532.2	>gi|313102993|ref|NM_201532.2| Homo sapiens diacylglycerol kinase, zeta (DGKZ), transcript variant 1, mRNA	CCTCCCAGGAGTGGAGG
1	NM_001001957.2	>gi|68533231|ref|NM_001001957.2| Homo sapiens olfactory receptor, family 2, subfamily W, member 3 (OR2W3), mRNA	GAAGGCAGAAGGCCTTC
1	NR_046418.1	>gi|379139238|ref|NR_046418.1| Homo sapiens charged multivesicular body protein 1A (CHMP1A), transcript variant 3, non-coding RNA	GGCTGCGGCCGGCAGCC
1	NM_001005336.1	>gi|56549116|ref|NM_001005336.1| Homo sapiens dynamin 1 (DNM1), transcript variant 2, mRNA	GGTCCCGGTGGGGGACC
1	NM_001487.3	>gi|315113894|ref|NM_001487.3| Homo sapiens biogenesis of lysosomal organelles complex-1, subunit 1 (BLOC1S1), transcript variant 1, mRNA	GGCAGCTGCAGTCTGCC
1	NM_001136140.1	>gi|209915596|ref|NM_001136140.1| Homo sapiens cytidine monophosphate (UMP-CMP) kinase 1, cytosolic (CMPK1), transcript variant 2, mRNA	CGGCGCCGGGGCCGCCG
1	NM_018279.3	>gi|89145418|ref|NM_018279.3| Homo sapiens transmembrane protein 19 (TMEM19), mRNA	CCCAACTGCTGCTTGGG
1	NM_018003.2	>gi|59850761|ref|NM_018003.2| Homo sapiens uveal autoantigen with coiled-coil domains and ankyrin repeats (UACA), transcript variant 1, mRNA	TGGCGCCGCCGCCGCCA
1	NM_003235.4	>gi|55770861|ref|NM_003235.4| Homo sapiens thyroglobulin (TG), mRNA	ATGTCCTGGTGTGACAT
1	NM_001174147.1	>gi|292494914|ref|NM_001174147.1| Homo sapiens LIM homeobox transcription factor 1, beta (LMX1B), transcript variant 2, mRNA	CTTCCCTGCTGGGGAAG
1	XR_112152.1	>gi|310113879|ref|XR_112152.1| PREDICTED: Homo sapiens hypothetical LOC100128997, transcript variant 2 (LOC100128997), miscRNA	CGCGGCGGGCGCCCGCG
1	NM_005802.4	>gi|307344671|ref|NM_005802.4| Homo sapiens topoisomerase I binding, arginine/serine-rich, E3 ubiquitin protein ligase (TOPORS), transcript variant 1, mRNA	ATGATCAGAAGAATCAT
1	NM_001079858.2	>gi|296317284|ref|NM_001079858.2| Homo sapiens G protein-coupled receptor 64 (GPR64), transcript variant 1, mRNA	GAACACTGCTGCTGTTC
1	NM_001199752.1	>gi|315221116|ref|NM_001199752.1| Homo sapiens carnitine palmitoyltransferase 1C (CPT1C), transcript variant 3, mRNA	TGAGCCCGCGGGGCTCA
1	NM_152571.2	>gi|57242767|ref|NM_152571.2| Homo sapiens chromosome 9 open reading frame 163 (C9orf163), mRNA	CCGGCCAGGCGCGCCGG
1	NM_019589.2	>gi|146134387|ref|NM_019589.2| Homo sapiens YLP motif containing 1 (YLPM1), mRNA	AGGGCCCGTAGAGCCCT
1	NM_001031746.3	>gi|190341098|ref|NM_001031746.3| Homo sapiens V-set and transmembrane domain containing 4 (VSTM4), transcript variant 1, mRNA	CCGCGCTGCTGGCGCGG
1	XR_110023.1	>gi|310119231|ref|XR_110023.1| PREDICTED: Homo sapiens hypothetical LOC151877 (LOC151877), miscRNA	GCTCCCTGATGGGGAGC
1	XR_133522.1	>gi|341914826|ref|XR_133522.1| PREDICTED: Homo sapiens hypothetical LOC100506834 (LOC100506834), miscRNA	AAAAACTGGCGCTTTTT
1	XR_108433.1	>gi|310119125|ref|XR_108433.1| PREDICTED: Homo sapiens hypothetical LOC654841 (LOC654841), miscRNA	AACCACTGATGCTGGTT
1	NM_001098524.1	>gi|148664235|ref|NM_001098524.1| Homo sapiens family with sequence similarity 129, member C (FAM129C), transcript variant 2, mRNA	GCCTGCGGGGGGCAGGC
1	NM_024933.3	>gi|169403956|ref|NM_024933.3| Homo sapiens ankyrin repeat domain 53 (ANKRD53), transcript variant 2, mRNA	GCCCCCGGGGGCGGGGC
1	NM_001104590.1	>gi|157388962|ref|NM_001104590.1| Homo sapiens schlafen family member 11 (SLFN11), transcript variant 4, mRNA	TCTCGCTGCTGGCGAGA
1	NM_001013658.1	>gi|61966762|ref|NM_001013658.1| Homo sapiens pentraxin 4, long (PTX4), mRNA	CCAGCCTGAGGAGCTGG
1	NR_027300.2	>gi|239835758|ref|NR_027300.2| Homo sapiens complement component 3 precursor pseudogene (C3P1), non-coding RNA	CAAGACAGGAGTTCTTG
1	NM_001204101.1	>gi|323363018|ref|NM_001204101.1| Homo sapiens cancer susceptibility candidate 1 (CASC1), transcript variant 5, mRNA	CAGCACAGTTGTTGCTG
1	NM_000596.2	>gi|61744447|ref|NM_000596.2| Homo sapiens insulin-like growth factor binding protein 1 (IGFBP1), mRNA	GCTGCCGGGGGAGCAGC
1	NM_001009899.2	>gi|114431247|ref|NM_001009899.2| Homo sapiens KIAA2018 (KIAA2018), mRNA	AGTGTCTGCTGCACACT
1	NM_184043.2	>gi|342187198|ref|NM_184043.2| Homo sapiens aldolase A, fructose-bisphosphate (ALDOA), transcript variant 3, mRNA	AGCTGCTGCTGACAGCT
1	NM_020762.2	>gi|219689133|ref|NM_020762.2| Homo sapiens SLIT-ROBO Rho GTPase activating protein 1 (SRGAP1), mRNA	TACATCTGTAGTATGTA
1	NM_199424.1	>gi|40806210|ref|NM_199424.1| Homo sapiens WW domain containing E3 ubiquitin protein ligase 2 (WWP2), transcript variant 2, mRNA	GTCCCCAGTGGCGGGAC
1	NM_198494.2	>gi|93004099|ref|NM_198494.2| Homo sapiens zinc finger protein 642 (ZNF642), mRNA	GGCTTCCGAAGGAAGCC
1	NM_001013674.1	>gi|61966794|ref|NM_001013674.1| Homo sapiens chromosome 1 open reading frame 141 (C1orf141), mRNA	GTTTTCTGCAGGAAAAC
1	NM_020702.3	>gi|153791945|ref|NM_020702.3| Homo sapiens KIAA1161 (KIAA1161), mRNA	CTTCCCTGGGGTGGAAG
1	NM_001481.2	>gi|188536042|ref|NM_001481.2| Homo sapiens growth arrest-specific 8 (GAS8), transcript variant 1, mRNA	CCAGACTGAGGGTCTGG
1	NM_001199492.1	>gi|313760536|ref|NM_001199492.1| Homo sapiens programmed cell death 4 (neoplastic transformation inhibitor) (PDCD4), transcript variant 3, mRNA	GGTGTCTGGGGTACACC
1	NM_014469.4	>gi|153252067|ref|NM_014469.4| Homo sapiens RNA binding motif protein, X-linked-like 2 (RBMXL2), mRNA	GAGTACCGGGGCTACTC
1	NM_003116.1	>gi|11037054|ref|NM_003116.1| Homo sapiens sperm associated antigen 4 (SPAG4), mRNA	CGGGCCTGGGGAGCCCG
1	NM_022733.2	>gi|312222761|ref|NM_022733.2| Homo sapiens small ArfGAP2 (SMAP2), transcript variant 1, mRNA	CCCAGCAGATGGCTGGG
1	NM_002332.2	>gi|126012561|ref|NM_002332.2| Homo sapiens low density lipoprotein receptor-related protein 1 (LRP1), mRNA	GGAATCAGGGGAATTCC
1	NM_020769.2	>gi|283945634|ref|NM_020769.2| Homo sapiens retrotransposon gag domain containing 1 (RGAG1), mRNA	CTCAGCAGCAGACTGAG
1	NM_001080410.2	>gi|289803019|ref|NM_001080410.2| Homo sapiens F-box protein 41 (FBXO41), mRNA	GGCAGCAGAGGTCTGCC
1	NM_001170686.1	>gi|282394031|ref|NM_001170686.1| Homo sapiens mindbomb E3 ubiquitin protein ligase 2 (MIB2), transcript variant 2, mRNA	AGTGTCTGCTGGACACT
1	NM_183078.2	>gi|157419146|ref|NM_183078.2| Homo sapiens ring finger protein 8, E3 ubiquitin protein ligase (RNF8), transcript variant 2, mRNA	CAAAGCAGGGGACTTTG
1	NM_001160329.1	>gi|238550197|ref|NM_001160329.1| Homo sapiens synaptotagmin III (SYT3), transcript variant 3, mRNA	CCCCCCAGTGGTGGGGG
1	NM_024729.3	>gi|116284393|ref|NM_024729.3| Homo sapiens myosin, heavy chain 14, non-muscle (MYH14), transcript variant 2, mRNA	CCTGGCCGAGGCCCAGG
1	NM_001141920.1	>gi|213688347|ref|NM_001141920.1| Homo sapiens Xg blood group (XG), transcript variant 3, mRNA	AGAGACTGTGGCTCTCT
1	NM_058240.2	>gi|33946302|ref|NM_058240.2| Homo sapiens solute carrier family 8 (sodium/calcium exchanger), member 3 (SLC8A3), transcript variant b, mRNA	CTGCCCTGGAGAGGCAG
1	NM_014699.3	>gi|215820618|ref|NM_014699.3| Homo sapiens zinc finger protein 646 (ZNF646), mRNA	GCTCTCGGAAGCAGAGC
1	NM_001204113.1	>gi|323362972|ref|NM_001204113.1| Homo sapiens BCL2-like 11 (apoptosis facilitator) (BCL2L11), transcript variant 18, mRNA	CAGCGCCGCTGCCGCTG
1	NM_001259.6	>gi|223718130|ref|NM_001259.6| Homo sapiens cyclin-dependent kinase 6 (CDK6), transcript variant 1, mRNA	CGCCGCGGCGGGCGGCG
1	NM_001099410.1	>gi|150378488|ref|NM_001099410.1| Homo sapiens G protein-coupled receptor associated sorting protein 1 (GPRASP1), transcript variant 2, mRNA	GGTTGCTGCTGACAACC
1	NM_198081.3	>gi|158508494|ref|NM_198081.3| Homo sapiens sex comb on midleg-like 4 (Drosophila) (SCML4), mRNA	CTGAGCAGGGGTCTCAG
1	NM_018174.4	>gi|50428934|ref|NM_018174.4| Homo sapiens microtubule-associated protein 1S (MAP1S), mRNA	AGGCACTGGAGCTGCCT
1	NM_017999.4	>gi|109150430|ref|NM_017999.4| Homo sapiens ring finger protein 31 (RNF31), mRNA	CAGCACGGTGGATGCTG
1	NM_020771.3	>gi|116875851|ref|NM_020771.3| Homo sapiens HECT domain and ankyrin repeat containing E3 ubiquitin protein ligase 1 (HACE1), mRNA	GCCGCCGGTGGGGCGGC
1	NM_001145306.1	>gi|223718133|ref|NM_001145306.1| Homo sapiens cyclin-dependent kinase 6 (CDK6), transcript variant 2, mRNA	CGCCGCGGCGGGCGGCG
1	NM_003701.3	>gi|197927083|ref|NM_003701.3| Homo sapiens tumor necrosis factor (ligand) superfamily, member 11 (TNFSF11), transcript variant 1, mRNA	AGGCTCCGCCGCAGCCT
1	NM_004525.2	>gi|126012572|ref|NM_004525.2| Homo sapiens low density lipoprotein receptor-related protein 2 (LRP2), mRNA	TTCCCCAGGGGTGGGAA
1	NR_028026.1	>gi|253735743|ref|NR_028026.1| Homo sapiens CREB/ATF bZIP transcription factor (CREBZF), transcript variant 4, non-coding RNA	GGCGGCCGCTGCCCGCC
1	NM_000913.4	>gi|317108155|ref|NM_000913.4| Homo sapiens opiate receptor-like 1 (OPRL1), transcript variant 2, mRNA	GGTCCCAGAGGAGGACC
1	NR_033957.1	>gi|300069001|ref|NR_033957.1| Homo sapiens uncharacterized LOC643650 (LOC643650), non-coding RNA	GCTTCCAGCCGAGAAGC
1	NM_001206626.1	>gi|331028810|ref|NM_001206626.1| Homo sapiens tripartite motif-containing protein LOC642612-like (LOC283116), mRNA	CCTACCAGCCGAGTAGG
1	NM_153028.2	>gi|188528679|ref|NM_153028.2| Homo sapiens zinc finger protein 75a (ZNF75A), mRNA	GCCAGCGGTGGGCTGGC
1	NM_134431.3	>gi|218083972|ref|NM_134431.3| Homo sapiens solute carrier organic anion transporter family, member 1A2 (SLCO1A2), transcript variant 1, mRNA	ATGATCAGATGCATCAT
1	NM_198384.2	>gi|373838761|ref|NM_198384.2| Homo sapiens calcium channel, voltage-dependent, T type, alpha 1G subunit (CACNA1G), transcript variant 8, mRNA	CGGAGCTGGTGTCTCCG
1	NM_138624.3	>gi|323362955|ref|NM_138624.3| Homo sapiens BCL2-like 11 (apoptosis facilitator) (BCL2L11), transcript variant 4, mRNA	CAGCGCCGCTGCCGCTG
1	NM_138557.2	>gi|373432602|ref|NM_138557.2| Homo sapiens toll-like receptor 4 (TLR4), transcript variant 4, mRNA	TGGAGCAGTTGTCTCCA
1	NM_017747.2	>gi|308044520|ref|NM_017747.2| Homo sapiens ankyrin repeat and KH domain containing 1 (ANKHD1), transcript variant 1, mRNA	CTTCCCAGAAGGGGAAG
1	NM_015245.2	>gi|140161499|ref|NM_015245.2| Homo sapiens ankyrin repeat and sterile alpha motif domain containing 1A (ANKS1A), mRNA	AGGCTCGGCTGCAGCCT
1	NM_001202518.1	>gi|321267570|ref|NM_001202518.1| Homo sapiens CASP8 and FADD-like apoptosis regulator (CFLAR), transcript variant 7, mRNA	ATTCCCGGAAGTGGAAT
1	NM_016021.2	>gi|37577121|ref|NM_016021.2| Homo sapiens ubiquitin-conjugating enzyme E2, J1, U (UBE2J1), mRNA	ATTTTCAGTGGAAAAAT
1	NM_001206856.1	>gi|332205982|ref|NM_001206856.1| Homo sapiens caprin family member 2 (CAPRIN2), transcript variant 4, mRNA	TCTGCCGGAAGAGCAGA
1	NM_001206996.1	>gi|332801072|ref|NM_001206996.1| Homo sapiens protein phosphatase 2, regulatory subunit B, gamma (PPP2R2C), transcript variant 5, mRNA	CACTGCAGGTGCCAGTG
1	NM_001168647.1	>gi|281306724|ref|NM_001168647.1| Homo sapiens connector enhancer of kinase suppressor of Ras 2 (CNKSR2), transcript variant 2, mRNA	AAAATCTGCAGAATTTT
1	NM_001172418.1	>gi|288915528|ref|NM_001172418.1| Homo sapiens BTB (POZ) domain containing 9 (BTBD9), transcript variant 4, mRNA	GTGGACAGTCGCTCCAC
1	NM_015221.2	>gi|157426903|ref|NM_015221.2| Homo sapiens dynamin binding protein (DNMBP), mRNA	GAGTTCTGCAGCAACTC
1	NM_003206.3	>gi|208609972|ref|NM_003206.3| Homo sapiens transcription factor 21 (TCF21), transcript variant 2, mRNA	CGCTCCCGGGGGGAGCG
1	NM_014952.3	>gi|139394603|ref|NM_014952.3| Homo sapiens bromo adjacent homology domain containing 1 (BAHD1), mRNA	TGCAGCAGAAGGCTGCA
1	NM_139155.2	>gi|110611166|ref|NM_139155.2| Homo sapiens ADAM metallopeptidase with thrombospondin type 1 motif, 14 (ADAMTS14), transcript variant 1, mRNA	CAGCCCAGTGGAGGCTG
1	NM_001168300.1	>gi|269973864|ref|NM_001168300.1| Homo sapiens kelch-like 13 (Drosophila) (KLHL13), transcript variant 3, mRNA	AGAACCTGCAGAGTTCT
1	NM_001251852.1	>gi|353411949|ref|NM_001251852.1| Homo sapiens phosphoinositide-3-kinase, regulatory subunit 5 (PIK3R5), transcript variant 4, mRNA	TGCCCCTGAGGCGGGCA
1	NM_198388.2	>gi|373838770|ref|NM_198388.2| Homo sapiens calcium channel, voltage-dependent, T type, alpha 1G subunit (CACNA1G), transcript variant 13, mRNA	CGGAGCTGGTGTCTCCG
1	NM_002126.4	>gi|94983916|ref|NM_002126.4| Homo sapiens hepatic leukemia factor (HLF), mRNA	GTTCTCTGAGGAAGAAC
1	NM_001127585.1	>gi|189083829|ref|NM_001127585.1| Homo sapiens inhibitor of growth family, member 4 (ING4), transcript variant 5, mRNA	CCCTCCTGTGGTGAGGG
1	NM_194326.2	>gi|55775474|ref|NM_194326.2| Homo sapiens ribosomal protein S19 binding protein 1 (RPS19BP1), mRNA	CCGCCCTGCTGCGGCGG
1	NM_022745.4	>gi|344179095|ref|NM_022745.4| Homo sapiens ATP synthase mitochondrial F1 complex assembly factor 1 (ATPAF1), nuclear gene encoding mitochondrial protein, transcript variant 1, mRNA	GTGAACAGAGGATTCAC
1	NM_183002.1	>gi|33946310|ref|NM_183002.1| Homo sapiens solute carrier family 8 (sodium/calcium exchanger), member 3 (SLC8A3), transcript variant c, mRNA	CTGCCCTGGAGAGGCAG
1	NM_024567.3	>gi|209180432|ref|NM_024567.3| Homo sapiens homeobox containing 1 (HMBOX1), transcript variant 1, mRNA	GGAAGCAGGGGGCTTCC
1	NM_000527.4	>gi|307775410|ref|NM_000527.4| Homo sapiens low density lipoprotein receptor (LDLR), transcript variant 1, mRNA	CCTCACAGAGGCTGAGG
1	NM_138284.1	>gi|19923714|ref|NM_138284.1| Homo sapiens interleukin 17D (IL17D), mRNA	GCGGGCAGGCGCCCCGC
1	XR_110427.1	>gi|310120532|ref|XR_110427.1| PREDICTED: Homo sapiens hypothetical LOC100130698 (LOC100130698), miscRNA	AAATGCTGGAGTCATTT
1	NR_026949.1	>gi|223972678|ref|NR_026949.1| Homo sapiens long intergenic non-protein coding RNA 277 (LINC00277), non-coding RNA	TGAGCCAGCAGAGCTCA
1	NM_018241.2	>gi|190358511|ref|NM_018241.2| Homo sapiens transmembrane protein 184C (TMEM184C), mRNA	TATCACTGTGGGTGATA
1	NM_001256266.1	>gi|372266134|ref|NM_001256266.1| Homo sapiens intermediate filament tail domain containing 1 (IFLTD1), transcript variant 5, mRNA	AGCTACTGTAGGTAGCT
1	NM_016333.3	>gi|118572612|ref|NM_016333.3| Homo sapiens serine/arginine repetitive matrix 2 (SRRM2), mRNA	GGGGACAGCCGCTCCCC
1	NM_173814.4	>gi|224500891|ref|NM_173814.4| Homo sapiens protogenin (PRTG), mRNA	AACTCCAGGAGTGAGTT
1	NM_002006.4	>gi|153285460|ref|NM_002006.4| Homo sapiens fibroblast growth factor 2 (basic) (FGF2), mRNA	GGGGACGGCGGCTCCCC
1	NM_175080.2	>gi|325197204|ref|NM_175080.2| Homo sapiens purinergic receptor P2X, ligand-gated ion channel, 5 (P2RX5), transcript variant 2, mRNA	TGATGCTGGGGTCATCA
1	NM_152250.1	>gi|22748616|ref|NM_152250.1| Homo sapiens defensin, beta 105A (DEFB105A), mRNA	CTCTGCTGCAGACAGAG
1	NM_016418.5	>gi|163644285|ref|NM_016418.5| Homo sapiens neurofibromin 2 (merlin) (NF2), transcript variant 2, mRNA	CCCTGCAGCCGTCAGGG
1	NM_001007156.2	>gi|340745351|ref|NM_001007156.2| Homo sapiens neurotrophic tyrosine kinase, receptor, type 3 (NTRK3), transcript variant 3, mRNA	ATTTTCGGTGGAAAAAT
1	NM_001160258.1	>gi|237681172|ref|NM_001160258.1| Homo sapiens cannabinoid receptor 1 (brain) (CNR1), transcript variant 4, mRNA	AGATGCTGTAGACATCT
1	NM_001040261.4	>gi|306774094|ref|NM_001040261.4| Homo sapiens doublecortin-like kinase 2 (DCLK2), transcript variant 2, mRNA	CTCGGCAGACGCCCGAG
1	NM_030751.5	>gi|291575186|ref|NM_030751.5| Homo sapiens zinc finger E-box binding homeobox 1 (ZEB1), transcript variant 2, mRNA	AAGAACTGAAGTTTCTT
1	NM_001184996.1	>gi|297139738|ref|NM_001184996.1| Homo sapiens ring finger protein 32 (RNF32), transcript variant 1, mRNA	CCCGCCAGGCGGGCGGG
1	NM_170723.1	>gi|25453480|ref|NM_170723.1| Homo sapiens chromodomain protein, Y-linked, 1 (CDY1), transcript variant 1, mRNA	TGCTGCAGATGACAGCA
1	NM_001159920.1	>gi|229892219|ref|NM_001159920.1| Homo sapiens fms-related tyrosine kinase 1 (vascular endothelial growth factor/vascular permeability factor receptor) (FLT1), transcript variant 2, mRNA	GCCAGCGGGCGCCTGGC
1	XM_932037.4	>gi|341915452|ref|XM_932037.4| PREDICTED: Homo sapiens HEAT repeat-containing protein 7A-like, transcript variant 5 (LOC377711), mRNA	GCAGGCAGCTGCCCTGC
1	NM_018442.3	>gi|312176364|ref|NM_018442.3| Homo sapiens DDB1 and CUL4 associated factor 6 (DCAF6), transcript variant 1, mRNA	CGGCCCGGGTGCGGCCG
1	NM_001116.3	>gi|310703666|ref|NM_001116.3| Homo sapiens adenylate cyclase 9 (ADCY9), mRNA	TCGTGCTGGAGACACGA
1	NM_031850.2	>gi|122939144|ref|NM_031850.2| Homo sapiens angiotensin II receptor, type 1 (AGTR1), transcript variant 4, mRNA	GCGGGCGGGAGACCCGC
1	NM_212503.2	>gi|262527296|ref|NM_212503.2| Homo sapiens cyclin-dependent kinase 18 (CDK18), transcript variant 1, mRNA	CCTTGCTGTGGCCAAGG
1	NM_207015.2	>gi|126157507|ref|NM_207015.2| Homo sapiens N-acetylated alpha-linked acidic dipeptidase-like 2 (NAALADL2), mRNA	TGTTTCTGTTGGAAACA
1	NM_001129832.1	>gi|193788525|ref|NM_001129832.1| Homo sapiens calcium channel, voltage-dependent, L type, alpha 1C subunit (CACNA1C), transcript variant 6, mRNA	CTGCCCTGTCGTGGCAG
1	NM_014860.1	>gi|7662291|ref|NM_014860.1| Homo sapiens suppressor of Ty 7 (S. cerevisiae)-like (SUPT7L), mRNA	ATTTTCTGATGCAAAAT
1	NM_032288.6	>gi|240849506|ref|NM_032288.6| Homo sapiens forty-two-three domain containing 1 (FYTTD1), transcript variant 1, mRNA	CTTCGCCGCCGCCGAAG
1	NM_001105529.1	>gi|157649068|ref|NM_001105529.1| Homo sapiens ATPase, aminophospholipid transporter (APLT), class I, type 8A, member 1 (ATP8A1), transcript variant 2, mRNA	ATTTCCAGAGGGGAAAT
1	NM_001160306.1	>gi|237757325|ref|NM_001160306.1| Homo sapiens synaptojanin 1 (SYNJ1), transcript variant 4, mRNA	CAGGACTGCTGCTCCTG
1	NM_005739.3	>gi|190684643|ref|NM_005739.3| Homo sapiens RAS guanyl releasing protein 1 (calcium and DAG-regulated) (RASGRP1), transcript variant 1, mRNA	TTCTACAGTGGATAGAA
1	NM_003046.5	>gi|258645168|ref|NM_003046.5| Homo sapiens solute carrier family 7 (cationic amino acid transporter, y+ system), member 2 (SLC7A2), transcript variant 1, mRNA	CCAGGCTGGAGGCCTGG
1	NM_017920.3	>gi|117968346|ref|NM_017920.3| Homo sapiens upregulator of cell proliferation (URGCP), nuclear gene encoding mitochondrial protein, transcript variant 1, mRNA	GGCTGCTGTGGGCAGCC
1	NR_037655.1	>gi|315113897|ref|NR_037655.1| Homo sapiens biogenesis of lysosomal organelles complex-1, subunit 1 (BLOC1S1), transcript variant 2, non-coding RNA	GGCAGCTGCAGTCTGCC
1	NM_001033553.2	>gi|343478196|ref|NM_001033553.2| Homo sapiens sperm antigen with calponin homology and coiled-coil domains 1 (SPECC1), transcript variant 1, mRNA	GCCGCCTGAGGAGCGGC
1	NM_001164469.2	>gi|298566306|ref|NM_001164469.2| Homo sapiens TMED7-TICAM2 readthrough (TMED7-TICAM2), transcript variant 2, mRNA	CGCGGCCGGGGTCCGCG
1	NR_033853.1	>gi|299782569|ref|NR_033853.1| Homo sapiens uncharacterized LOC283194 (LOC283194), non-coding RNA	GAGATCAGCAGCATCTC
1	NM_022357.3	>gi|193211607|ref|NM_022357.3| Homo sapiens dipeptidase 3 (DPEP3), transcript variant 1, mRNA	GACCTCAGCTGAAGGTC
1	XR_108679.1	>gi|310119714|ref|XR_108679.1| PREDICTED: Homo sapiens hypothetical LOC100506647 (LOC100506647), miscRNA	TCCTGCAGGTGGCAGGA
1	NM_181830.2	>gi|163644288|ref|NM_181830.2| Homo sapiens neurofibromin 2 (merlin) (NF2), transcript variant 7, mRNA	CCCTGCAGCCGTCAGGG
1	NM_006358.2	>gi|33239438|ref|NM_006358.2| Homo sapiens solute carrier family 25 (mitochondrial carrier; peroxisomal membrane protein, 34kDa), member 17 (SLC25A17), nuclear gene encoding mitochondrial protein, mRNA	TAAAACGGCAGCTTTTA
1	XR_132680.1	>gi|341915893|ref|XR_132680.1| PREDICTED: Homo sapiens hypothetical LOC100652760 (LOC100652760), miscRNA	ACACCCAGGAGAGGTGT
1	NR_037916.1	>gi|324711010|ref|NR_037916.1| Homo sapiens X-linked inhibitor of apoptosis (XIAP), transcript variant 3, non-coding RNA	TATATCAGTAGGATATA
1	XM_499305.4	>gi|310119991|ref|XM_499305.4| PREDICTED: Homo sapiens hypothetical protein LOC441239 (LOC441239), mRNA	GCGTCCCGCGGGGACGC
1	XM_001127211.4	>gi|341915937|ref|XM_001127211.4| PREDICTED: Homo sapiens paraneoplastic antigen like 6A-like (LOC649201), mRNA	CTGGGCAGCGGCCCCAG
1	NR_024563.1	>gi|217035108|ref|NR_024563.1| Homo sapiens uncharacterized LOC100130238 (LOC100130238), non-coding RNA	GGTTCCGGAAGGGAACC
1	NM_004975.2	>gi|27436972|ref|NM_004975.2| Homo sapiens potassium voltage-gated channel, Shab-related subfamily, member 1 (KCNB1), mRNA	AGCCCCAGAAGTGGGCT
1	NM_001163260.1	>gi|253795491|ref|NM_001163260.1| Homo sapiens family with sequence similarity 63, member A (FAM63A), transcript variant 5, mRNA	GAAGTCAGAGGGACTTC
1	NM_206925.1	>gi|45935382|ref|NM_206925.1| Homo sapiens carbonic anhydrase XII (CA12), transcript variant 2, mRNA	GCACGCGGCGGCCGTGC
1	NM_001199642.1	>gi|314122161|ref|NM_001199642.1| Homo sapiens adenylate cyclase 5 (ADCY5), transcript variant 2, mRNA	CGGCCCCGTGGTGGCCG
1	NM_015912.3	>gi|114205409|ref|NM_015912.3| Homo sapiens family with sequence similarity 135, member B (FAM135B), mRNA	TGGCTCTGCAGCAGCCA
1	NM_002196.2	>gi|44890063|ref|NM_002196.2| Homo sapiens insulinoma-associated 1 (INSM1), mRNA	CCGCGCGGGGGGCGCGG
1	NM_182647.2	>gi|317108158|ref|NM_182647.2| Homo sapiens opiate receptor-like 1 (OPRL1), transcript variant 1, mRNA	GGTCCCAGAGGAGGACC
1	NM_025201.4	>gi|221139703|ref|NM_025201.4| Homo sapiens pleckstrin homology domain containing, family O member 2 (PLEKHO2), transcript variant 1, mRNA	CTGGCCAGTGGTGCCAG
1	NM_001079859.2	>gi|296317287|ref|NM_001079859.2| Homo sapiens G protein-coupled receptor 64 (GPR64), transcript variant 2, mRNA	GAACACTGCTGCTGTTC
1	NR_024214.1	>gi|209693415|ref|NR_024214.1| Homo sapiens small ILF3/NF90-associated RNA A3 (SNAR-A3), small nuclear RNA	CAGGCCGGTTGCGCCTG
1	NM_001080421.2	>gi|283837841|ref|NM_001080421.2| Homo sapiens unc-13 homolog A (C. elegans) (UNC13A), mRNA	CCACGCGGGTGGCGTGG
1	NM_007028.3	>gi|62865603|ref|NM_007028.3| Homo sapiens tripartite motif containing 31 (TRIM31), mRNA	TTCTGCAGGCGGCAGAA
1	NM_001243157.1	>gi|341926282|ref|NM_001243157.1| Homo sapiens TATA box binding protein (TBP)-associated factor, RNA polymerase I, C, 110kDa (TAF1C), transcript variant 4, mRNA	TTTTCCTGTGGGGAAAA
1	XR_111203.1	>gi|310110221|ref|XR_111203.1| PREDICTED: Homo sapiens hypothetical LOC100289388 (LOC100289388), miscRNA	CGATGCAGAAGCCATCG
1	NM_001102.3	>gi|194097348|ref|NM_001102.3| Homo sapiens actinin, alpha 1 (ACTN1), transcript variant 2, mRNA	GAGATCGGGAGGATCTC
1	NM_001144882.1	>gi|222136681|ref|NM_001144882.1| Homo sapiens prickle homolog 1 (Drosophila) (PRICKLE1), transcript variant 3, mRNA	CCTCACGGCTGCTGAGG
1	NM_006260.4	>gi|300192905|ref|NM_006260.4| Homo sapiens DnaJ (Hsp40) homolog, subfamily C, member 3 (DNAJC3), mRNA	TTCCACAGAAGCTGGAA
1	NM_001003792.2	>gi|295148137|ref|NM_001003792.2| Homo sapiens RNA binding motif, single stranded interacting protein 3 (RBMS3), transcript variant 3, mRNA	TCAATCTGAGGGATTGA
1	NM_001079911.2	>gi|197927082|ref|NM_001079911.2| Homo sapiens dentin matrix acidic phosphoprotein 1 (DMP1), transcript variant 2, mRNA	CATCTCAGAGGAAGATG
1	NM_012486.2	>gi|156105680|ref|NM_012486.2| Homo sapiens presenilin 2 (Alzheimer disease 4) (PSEN2), transcript variant 2, mRNA	CCTGCCAGGAGGGCAGG
1	NM_001003793.2	>gi|295148136|ref|NM_001003793.2| Homo sapiens RNA binding motif, single stranded interacting protein 3 (RBMS3), transcript variant 1, mRNA	TCAATCTGAGGGATTGA
1	NM_020799.3	>gi|375298740|ref|NM_020799.3| Homo sapiens STAM binding protein-like 1 (STAMBPL1), mRNA	ACGAGCGGACGCCTCGT
1	NM_001184837.1	>gi|296317306|ref|NM_001184837.1| Homo sapiens G protein-coupled receptor 64 (GPR64), transcript variant 9, mRNA	GAACACTGCTGCTGTTC
1	NM_006575.4	>gi|319655770|ref|NM_006575.4| Homo sapiens mitogen-activated protein kinase kinase kinase kinase 5 (MAP4K5), transcript variant 1, mRNA	AGGCCCCGCTGCGGCCT
1	NM_001145320.1	>gi|223718259|ref|NM_001145320.1| Homo sapiens ADAMTS-like 2 (ADAMTSL2), transcript variant 2, mRNA	GCCCCCAGCCGAGGGGC
1	NM_000719.6	>gi|193788716|ref|NM_000719.6| Homo sapiens calcium channel, voltage-dependent, L type, alpha 1C subunit (CACNA1C), transcript variant 18, mRNA	CTGCCCTGTCGTGGCAG
1	NM_138939.2	>gi|68215526|ref|NM_138939.2| Homo sapiens CD200 receptor 1 (CD200R1), transcript variant 2, mRNA	CCCCACTGTTGATGGGG
1	XR_109689.1	>gi|310124070|ref|XR_109689.1| PREDICTED: Homo sapiens non-protein coding RNA 322 (NCRNA00322), miscRNA	CTGTCCTGGGGAGACAG
1	NM_001040703.1	>gi|103485140|ref|NM_001040703.1| Homo sapiens defensin, beta 105B (DEFB105B), mRNA	CTCTGCTGCAGACAGAG
1	NM_003120.2	>gi|124028516|ref|NM_003120.2| Homo sapiens spleen focus forming virus (SFFV) proviral integration oncogene spi1 (SPI1), transcript variant 2, mRNA	GACGCCAGCTGGGCGTC
1	NM_015963.5	>gi|256818824|ref|NM_015963.5| Homo sapiens THAP domain containing 4 (THAP4), transcript variant 1, mRNA	GGGGCCTGCGGCGCCCC
1	NM_001077619.1	>gi|117938296|ref|NM_001077619.1| Homo sapiens UBX domain protein 2B (UBXN2B), mRNA	TTCTGCTGAAGCCAGAA
1	NM_013390.2	>gi|209447094|ref|NM_013390.2| Homo sapiens transmembrane protein 2 (TMEM2), transcript variant 1, mRNA	ACTCTCGGGAGGAGAGT
1	NM_017845.3	>gi|141801729|ref|NM_017845.3| Homo sapiens COMM domain containing 8 (COMMD8), mRNA	TGAATCAGTTGAATTCA
1	NM_198458.2	>gi|333033770|ref|NM_198458.2| Homo sapiens zinc finger protein 497 (ZNF497), mRNA	CAGTGCAGTGGCCACTG
1	NM_203434.2	>gi|148727369|ref|NM_203434.2| Homo sapiens immediate early response 5-like (IER5L), mRNA	CCCTGCTGTGGCCAGGG
1	NR_003099.1	>gi|110349776|ref|NR_003099.1| Homo sapiens zinc finger protein 273 (ZNF273), transcript variant 2, non-coding RNA	ACTCCCAGAAGTGGAGT
1	NM_001220489.1	>gi|333944017|ref|NM_001220489.1| Homo sapiens cadherin 13, H-cadherin (heart) (CDH13), transcript variant 3, mRNA	GTCAGCAGACGCCTGAC
1	NM_001135.3	>gi|256017258|ref|NM_001135.3| Homo sapiens aggrecan (ACAN), transcript variant 1, mRNA	TGGAACAGTCGATTCCA
1	NM_033071.3	>gi|330688419|ref|NM_033071.3| Homo sapiens spectrin repeat containing, nuclear envelope 1 (SYNE1), transcript variant 2, mRNA	AAGATCAGGAGGATCTT
1	NM_152458.6	>gi|307078156|ref|NM_152458.6| Homo sapiens zinc finger protein 785 (ZNF785), mRNA	AAGGGCAGGAGTCCCTT
1	NM_015330.3	>gi|361050347|ref|NM_015330.3| Homo sapiens sperm antigen with calponin homology and coiled-coil domains 1-like (SPECC1L), transcript variant 1, mRNA	GCTCCCGGAAGGGGAGC
1	NM_001079860.2	>gi|296317289|ref|NM_001079860.2| Homo sapiens G protein-coupled receptor 64 (GPR64), transcript variant 3, mRNA	GAACACTGCTGCTGTTC
1	NM_016011.2	>gi|67078403|ref|NM_016011.2| Homo sapiens mitochondrial trans-2-enoyl-CoA reductase (MECR), nuclear gene encoding mitochondrial protein, transcript variant 1, mRNA	CCGCCCGGCAGTGGCGG
1	NM_018014.3	>gi|148539884|ref|NM_018014.3| Homo sapiens B-cell CLL/lymphoma 11A (zinc finger protein) (BCL11A), transcript variant 2, mRNA	AGCGCCAGCAGCGCGCT
1	NM_014918.4	>gi|258613868|ref|NM_014918.4| Homo sapiens chondroitin sulfate synthase 1 (CHSY1), mRNA	GCGCGCGGCCGGCGCGC
1	NR_046057.1	>gi|373838810|ref|NR_046057.1| Homo sapiens calcium channel, voltage-dependent, T type, alpha 1G subunit (CACNA1G), transcript variant 33, non-coding RNA	CGGAGCTGGTGTCTCCG
1	NM_001008220.1	>gi|56550064|ref|NM_001008220.1| Homo sapiens complexin 2 (CPLX2), transcript variant 2, mRNA	GAGCCCTGCAGTGGCTC
1	NM_172069.3	>gi|217416391|ref|NM_172069.3| Homo sapiens pleckstrin homology domain containing, family H (with MyTH4 domain) member 2 (PLEKHH2), mRNA	TGCCACAGATGGTGGCA
1	NM_138983.2	>gi|237757327|ref|NM_138983.2| Homo sapiens oligodendrocyte transcription factor 1 (OLIG1), mRNA	TGTTACAGACGTTAACA
1	NM_024839.2	>gi|312283730|ref|NM_024839.2| Homo sapiens ribonuclease P/MRP 21kDa subunit (RPP21), transcript variant 2, mRNA	CGCTGCAGGGGACAGCG
1	NM_001145295.1	>gi|223941807|ref|NM_001145295.1| Homo sapiens N-glycanase 1 (NGLY1), transcript variant 4, mRNA	GGGCGCCGCCGCCGCCC
1	NM_001128924.1	>gi|193083144|ref|NM_001128924.1| Homo sapiens SH3 domain containing 19 (SH3D19), transcript variant 3, mRNA	TTTCTCAGAGGGAGAAA
1	NM_013434.4	>gi|78190493|ref|NM_013434.4| Homo sapiens Kv channel interacting protein 3, calsenilin (KCNIP3), transcript variant 1, mRNA	CCAGCCAGAGGGGCTGG
1	XM_001714484.2	>gi|310118307|ref|XM_001714484.2| PREDICTED: Homo sapiens hypothetical protein LOC441239 (LOC441239), mRNA	GCGTCCCGCGGGGACGC
1	NM_005161.4	>gi|253314537|ref|NM_005161.4| Homo sapiens apelin receptor (APLNR), transcript variant 1, mRNA	CTCTGCTGTGGCCAGAG
1	NR_033921.1	>gi|299890820|ref|NR_033921.1| Homo sapiens uncharacterized LOC643542 (LOC643542), non-coding RNA	ACCCGCGGGCGGCGGGT
1	NM_014824.2	>gi|182765465|ref|NM_014824.2| Homo sapiens FCH and double SH3 domains 2 (FCHSD2), mRNA	TCAACCAGATGAGTTGA
1	XR_111983.1	>gi|310113587|ref|XR_111983.1| PREDICTED: Homo sapiens hypothetical LOC100292409 (LOC100292409), miscRNA	GCTGCCTGTAGGGCAGC
1	NM_014002.3	>gi|300863152|ref|NM_014002.3| Homo sapiens inhibitor of kappa light polypeptide gene enhancer in B-cells, kinase epsilon (IKBKE), transcript variant 1, mRNA	CCTGGCTGCTGGCCAGG
1	NM_001172644.1	>gi|290657145|ref|NM_001172644.1| Homo sapiens thymidine kinase 2, mitochondrial (TK2), nuclear gene encoding mitochondrial protein, transcript variant 3, mRNA	CTCTGCGGCAGGCAGAG
1	NM_001164529.1	>gi|257470991|ref|NM_001164529.1| Homo sapiens zinc finger protein 135 (ZNF135), transcript variant 4, mRNA	GGCAGCTGAAGCCTGCC
1	NM_001257273.1	>gi|381140058|ref|NM_001257273.1| Homo sapiens zinc finger protein 451 (ZNF451), transcript variant 3, mRNA	TGTTGCAGAAGACAACA
1	NM_000679.3	>gi|73747802|ref|NM_000679.3| Homo sapiens adrenergic, alpha-1B-, receptor (ADRA1B), mRNA	TTTCCCTGGGGAGGAAA
1	NM_001130059.1	>gi|194239639|ref|NM_001130059.1| Homo sapiens activating transcription factor 7 (ATF7), transcript variant 1, mRNA	GGTGGCTGCTGGCCACC
1	NM_017793.2	>gi|93277073|ref|NM_017793.2| Homo sapiens ribonuclease P/MRP 25kDa subunit (RPP25), mRNA	CGTCCCAGGGGTGGACG
1	NM_001163418.1	>gi|254540110|ref|NM_001163418.1| Homo sapiens family with sequence similarity 172, member A (FAM172A), transcript variant 3, mRNA	TTGAACTGATGATTCAA
1	NM_001256325.1	>gi|373838789|ref|NM_001256325.1| Homo sapiens calcium channel, voltage-dependent, T type, alpha 1G subunit (CACNA1G), transcript variant 17, mRNA	CGGAGCTGGTGTCTCCG
1	NM_001127621.1	>gi|189083683|ref|NM_001127621.1| Homo sapiens UDP-galactose-4-epimerase (GALE), transcript variant 3, mRNA	AGCAGCAGCTGCCTGCT
1	NM_022802.2	>gi|145580574|ref|NM_022802.2| Homo sapiens C-terminal binding protein 2 (CTBP2), transcript variant 2, mRNA	TGCCCCTGGCGTGGGCA
1	NM_001172705.1	>gi|289577115|ref|NM_001172705.1| Homo sapiens eukaryotic translation initiation factor 4 gamma, 2 (EIF4G2), transcript variant 3, mRNA	CCTCCCCGAGGAGGAGG
1	NM_199262.2	>gi|42490765|ref|NM_199262.2| Homo sapiens Sp6 transcription factor (SP6), mRNA	GCAGCCTGGAGAGCTGC
1	NM_018227.5	>gi|150417995|ref|NM_018227.5| Homo sapiens ubiquitin-like modifier activating enzyme 6 (UBA6), mRNA	TCTTTCAGAAGTAAAGA
1	NM_024827.3	>gi|227430412|ref|NM_024827.3| Homo sapiens histone deacetylase 11 (HDAC11), transcript variant 1, mRNA	TCCCTCTGCTGCAGGGA
1	NM_001135602.1	>gi|208022657|ref|NM_001135602.1| Homo sapiens galactosidase, beta 1 (GLB1), transcript variant 3, mRNA	TGAGGCTGGGGACCTCA
1	NM_152704.2	>gi|40288202|ref|NM_152704.2| Homo sapiens family with sequence similarity 123A (FAM123A), transcript variant 1, mRNA	CCTTCCTGGAGGGAAGG
1	NM_001199515.1	>gi|313747520|ref|NM_001199515.1| Homo sapiens TGFB-induced factor homeobox 2 (TGIF2), transcript variant 4, mRNA	GGGAGCTGGAGTCTCCC
1	NM_001135095.1	>gi|205360933|ref|NM_001135095.1| Homo sapiens fibronectin type III domain containing 3B (FNDC3B), transcript variant 2, mRNA	ACATACAGAAGATATGT
1	NR_026826.2	>gi|289191402|ref|NR_026826.2| Homo sapiens integrator complex subunit 9 (INTS9), transcript variant 3, non-coding RNA	GCCACCTGAGGAGTGGC
1	NM_153717.2	>gi|111119011|ref|NM_153717.2| Homo sapiens Ellis van Creveld syndrome (EVC), mRNA	CCTGGCCGAGGCCCAGG
1	NM_001129830.1	>gi|193788729|ref|NM_001129830.1| Homo sapiens calcium channel, voltage-dependent, L type, alpha 1C subunit (CACNA1C), transcript variant 4, mRNA	CTGCCCTGTCGTGGCAG
1	NM_001199165.1	>gi|312596887|ref|NM_001199165.1| Homo sapiens centrosomal protein 112kDa (CEP112), transcript variant 3, mRNA	TCCAGCAGCTGACTGGA
1	NM_033387.3	>gi|118766331|ref|NM_033387.3| Homo sapiens family with sequence similarity 78, member A (FAM78A), mRNA	GGCCCCTGATGGGGGCC
1	NM_001130709.1	>gi|195220719|ref|NM_001130709.1| Homo sapiens RUN and FYVE domain containing 3 (RUFY3), transcript variant 3, mRNA	GCGGCCGGAGGAGCCGC
1	NM_003185.3	>gi|110832842|ref|NM_003185.3| Homo sapiens TAF4 RNA polymerase II, TATA box binding protein (TBP)-associated factor, 135kDa (TAF4), mRNA	CGCCCCCGCCGAGGGCG
1	NR_026927.1	>gi|223941920|ref|NR_026927.1| Homo sapiens uncharacterized LOC115110 (LOC115110), non-coding RNA	GGGGGCTGTGGACCCCC
1	NM_001160305.1	>gi|238550106|ref|NM_001160305.1| Homo sapiens SET domain containing 6 (SETD6), transcript variant 1, mRNA	GCGGGCGGAGGACCCGC
1	XM_003403774.1	>gi|341914534|ref|XM_003403774.1| PREDICTED: Homo sapiens N-acetyltransferase 8-like (GCN5-related, putative) (NAT8L), mRNA	GCCACCTGAAGAGTGGC
1	NM_004354.2	>gi|187608552|ref|NM_004354.2| Homo sapiens cyclin G2 (CCNG2), mRNA	AACATCCGTTGGATGTT
1	NM_138806.3	>gi|41327722|ref|NM_138806.3| Homo sapiens CD200 receptor 1 (CD200R1), transcript variant 1, mRNA	CCCCACTGTTGATGGGG
1	NM_198088.2	>gi|224282157|ref|NM_198088.2| Homo sapiens zinc finger protein 200 (ZNF200), transcript variant 2, mRNA	AAGGCCAGCGGTGCCTT
1	NR_027243.1	>gi|224586905|ref|NR_027243.1| Homo sapiens chromosome 21 open reading frame 128 (C21orf128), non-coding RNA	GCTCCCAGTTGTGGAGC
1	NM_080539.3	>gi|145701008|ref|NM_080539.3| Homo sapiens collagen-like tail subunit (single strand of homotrimer) of asymmetric acetylcholinesterase (COLQ), transcript variant III, mRNA	AGGCTCCGCAGCAGCCT
1	NR_038408.1	>gi|336088643|ref|NR_038408.1| Homo sapiens uncharacterized LOC100128176 (LOC100128176), non-coding RNA	AATGTCAGGGGTACATT
1	NM_194071.3	>gi|359339003|ref|NM_194071.3| Homo sapiens cAMP responsive element binding protein 3-like 2 (CREB3L2), transcript variant 1, mRNA	CTCACCAGCTGAGTGAG
1	NM_170743.3	>gi|324120884|ref|NM_170743.3| Homo sapiens interleukin 28 receptor, alpha (interferon, lambda receptor) (IL28RA), transcript variant 1, mRNA	CTGACCAGAGGGGTCAG
1	NM_001166356.1	>gi|261862345|ref|NM_001166356.1| Homo sapiens serine hydroxymethyltransferase 2 (mitochondrial) (SHMT2), nuclear gene encoding mitochondrial protein, transcript variant 2, mRNA	CAGGCCAGGAGAGCCTG
1	NM_004220.2	>gi|197383771|ref|NM_004220.2| Homo sapiens zinc finger protein 213 (ZNF213), transcript variant 1, mRNA	TCGTCCCGGAGAGACGA
1	NM_014041.3	>gi|193290127|ref|NM_014041.3| Homo sapiens signal peptidase complex subunit 1 homolog (S. cerevisiae) (SPCS1), mRNA	CTGAACAGATGTTTCAG
1	NM_032228.5	>gi|215983056|ref|NM_032228.5| Homo sapiens fatty acyl CoA reductase 1 (FAR1), mRNA	ATGTACGGCAGTTACAT
1	NM_001795.3	>gi|166362712|ref|NM_001795.3| Homo sapiens cadherin 5, type 2 (vascular endothelium) (CDH5), mRNA	CCTTGCAGAAGGCAAGG
1	NM_178237.2	>gi|67944632|ref|NM_178237.2| Homo sapiens exocyst complex component 1 (EXOC1), transcript variant 2, mRNA	GGGAACGGCCGCTTCCC
1	NM_003266.3	>gi|373432601|ref|NM_003266.3| Homo sapiens toll-like receptor 4 (TLR4), transcript variant 3, mRNA	TGGAGCAGTTGTCTCCA
1	NM_170692.2	>gi|226958574|ref|NM_170692.2| Homo sapiens RAS protein activator like 2 (RASAL2), transcript variant 2, mRNA	TCCAGCCGGCGACTGGA
1	NM_003461.4	>gi|58530843|ref|NM_003461.4| Homo sapiens zyxin (ZYX), transcript variant 1, mRNA	CTCCTCCGGAGGAGGAG
1	NM_001002019.2	>gi|259155297|ref|NM_001002019.2| Homo sapiens pseudouridylate synthase 1 (PUS1), transcript variant 2, mRNA	CAGGACCGGAGGTCCTG
1	NM_016320.4	>gi|296040488|ref|NM_016320.4| Homo sapiens nucleoporin 98kDa (NUP98), transcript variant 1, mRNA	CAGCCCTGTGGAGGCTG
1	NM_014272.3	>gi|133925806|ref|NM_014272.3| Homo sapiens ADAM metallopeptidase with thrombospondin type 1 motif, 7 (ADAMTS7), mRNA	CCCAGCAGCAGGCTGGG
1	NM_152499.1	>gi|22749046|ref|NM_152499.1| Homo sapiens coiled-coil domain containing 24 (CCDC24), mRNA	CCAGCCTGAAGGGCTGG
1	NM_005717.2	>gi|23238212|ref|NM_005717.2| Homo sapiens actin related protein 2/3 complex, subunit 5, 16kDa (ARPC5), mRNA	GCTGCCTGTAGGGCAGC
1	NM_002863.4	>gi|255653000|ref|NM_002863.4| Homo sapiens phosphorylase, glycogen, liver (PYGL), transcript variant 1, mRNA	TAAATCAGAAGCATTTA
1	NM_001204102.1	>gi|323363020|ref|NM_001204102.1| Homo sapiens cancer susceptibility candidate 1 (CASC1), transcript variant 4, mRNA	CAGCACAGTTGTTGCTG
1	NM_012155.2	>gi|300795563|ref|NM_012155.2| Homo sapiens echinoderm microtubule associated protein like 2 (EML2), transcript variant 2, mRNA	CGTGGCAGAGGGCCACG
1	NM_001242763.1	>gi|338221675|ref|NM_001242763.1| Homo sapiens discs, large (Drosophila) homolog-associated protein 1 (DLGAP1), transcript variant 5, mRNA	AGGTGCTGGGGGCACCT
1	NM_014012.4	>gi|35493898|ref|NM_014012.4| Homo sapiens RAS (RAD and GEM)-like GTP-binding 1 (REM1), mRNA	TCTTTCAGAAGGAAAGA
1	NR_003242.2	>gi|262359943|ref|NR_003242.2| Homo sapiens profilin 1 pseudogene 2 (PFN1P2), non-coding RNA	CTGGGCCGCCGTCCCAG
1	NM_005197.3	>gi|146231981|ref|NM_005197.3| Homo sapiens forkhead box N3 (FOXN3), transcript variant 2, mRNA	TTCTCCTGCTGGGAGAA
1	NM_001167.3	>gi|324711007|ref|NM_001167.3| Homo sapiens X-linked inhibitor of apoptosis (XIAP), transcript variant 1, mRNA	TATATCAGTAGGATATA
1	NM_001002235.2	>gi|189163525|ref|NM_001002235.2| Homo sapiens serpin peptidase inhibitor, clade A (alpha-1 antiproteinase, antitrypsin), member 1 (SERPINA1), transcript variant 3, mRNA	GGCCTCCGAGGAAGGCC
1	NM_017740.2	>gi|224493955|ref|NM_017740.2| Homo sapiens zinc finger, DHHC-type containing 7 (ZDHHC7), transcript variant 2, mRNA	TTGCACTGAAGTTGCAA
1	NM_001130677.1	>gi|194578897|ref|NM_001130677.1| Homo sapiens chromosome 17 open reading frame 96 (C17orf96), mRNA	CGGGCCGGGGGCGCCCG
1	NM_001256870.1	>gi|379056363|ref|NM_001256870.1| Homo sapiens polymerase (DNA-directed), delta 4 (POLD4), transcript variant 2, mRNA	ATGGACAGTTGATCCAT
1	NM_015175.2	>gi|361050341|ref|NM_015175.2| Homo sapiens neurobeachin-like 2 (NBEAL2), mRNA	GCGGGCGGAAGTCCCGC
1	NM_001740.4	>gi|297632392|ref|NM_001740.4| Homo sapiens calbindin 2 (CALB2), transcript variant CALB2, mRNA	CCTGCCTGCAGAGCAGG
1	NM_001001715.2	>gi|159032536|ref|NM_001001715.2| Homo sapiens FERM, RhoGEF (ARHGEF) and pleckstrin domain protein 1 (chondrocyte-derived) (FARP1), transcript variant 2, mRNA	CGCCGCAGCCGCCGGCG
1	NM_181833.2	>gi|163644290|ref|NM_181833.2| Homo sapiens neurofibromin 2 (merlin) (NF2), transcript variant 9, mRNA	CCCTGCAGCCGTCAGGG
1	NM_001166533.1	>gi|262231851|ref|NM_001166533.1| Homo sapiens DEAD (Asp-Glu-Ala-Asp) box polypeptide 4 (DDX4), transcript variant 3, mRNA	TCAAACAGCAGGTTTGA
1	NM_001127586.1	>gi|189083831|ref|NM_001127586.1| Homo sapiens inhibitor of growth family, member 4 (ING4), transcript variant 6, mRNA	CCCTCCTGTGGTGAGGG
1	NM_002827.2	>gi|18104977|ref|NM_002827.2| Homo sapiens protein tyrosine phosphatase, non-receptor type 1 (PTPN1), mRNA	GAGAGCAGCTGGCTCTC
1	NM_021942.5	>gi|359718967|ref|NM_021942.5| Homo sapiens trafficking protein particle complex 11 (TRAPPC11), transcript variant 1, mRNA	TGGAACAGTGGGTTCCA
1	NM_004628.4	>gi|224809294|ref|NM_004628.4| Homo sapiens xeroderma pigmentosum, complementation group C (XPC), transcript variant 1, mRNA	ATGCCCTGAAGCGGCAT
1	NM_001171606.1	>gi|284172419|ref|NM_001171606.1| Homo sapiens prolyl endopeptidase-like (PREPL), transcript variant 3, mRNA	GTTTGCAGAAGGCAAAC
1	NM_052910.1	>gi|40217816|ref|NM_052910.1| Homo sapiens SLIT and NTRK-like family, member 1 (SLITRK1), mRNA	GACACCAGCAGGGTGTC
1	NM_001048209.1	>gi|115298664|ref|NM_001048209.1| Homo sapiens neurotrimin (NTM), transcript variant 2, mRNA	CAAAGCGGTTGGCTTTG
1	NM_001127703.1	>gi|189163533|ref|NM_001127703.1| Homo sapiens serpin peptidase inhibitor, clade A (alpha-1 antiproteinase, antitrypsin), member 1 (SERPINA1), transcript variant 7, mRNA	GGCCTCCGAGGAAGGCC
1	NM_018272.3	>gi|131888104|ref|NM_018272.3| Homo sapiens cancer susceptibility candidate 1 (CASC1), transcript variant 1, mRNA	CAGCACAGTTGTTGCTG
1	NM_148967.1	>gi|23200024|ref|NM_148967.1| Homo sapiens tumor necrosis factor receptor superfamily, member 25 (TNFRSF25), transcript variant 4, mRNA	GCCGCCTGCAGCGCGGC
1	NM_024742.2	>gi|157426854|ref|NM_024742.2| Homo sapiens armadillo repeat containing 5 (ARMC5), transcript variant 2, mRNA	AGCCCCTGGTGCGGGCT
1	NM_001146702.1	>gi|226442962|ref|NM_001146702.1| Homo sapiens lysine (K)-specific demethylase 5C (KDM5C), transcript variant 2, mRNA	AGCCCCGGAGGAGGGCT
1	NM_001199189.1	>gi|312596943|ref|NM_001199189.1| Homo sapiens cyclin H (CCNH), transcript variant 2, mRNA	GGAGCCAGAAGAGCTCC
1	NM_004319.1	>gi|46488922|ref|NM_004319.1| Homo sapiens astrotactin 1 (ASTN1), transcript variant 1, mRNA	ATCACCAGCTGTGTGAT
1	NM_133331.2	>gi|170014721|ref|NM_133331.2| Homo sapiens Wolf-Hirschhorn syndrome candidate 1 (WHSC1), transcript variant 2, mRNA	CAGGGCGGCCGGCCCTG
1	NM_001142576.1	>gi|217035151|ref|NM_001142576.1| Homo sapiens IMP (inosine 5'-monophosphate) dehydrogenase 1 (IMPDH1), transcript variant 4, mRNA	AGGGGCAGGCGGCCCCT
1	NM_006468.6	>gi|141801742|ref|NM_006468.6| Homo sapiens polymerase (RNA) III (DNA directed) polypeptide C (62kD) (POLR3C), mRNA	ATAACCTGGTGAGTTAT
1	NM_001253387.1	>gi|358438178|ref|NM_001253387.1| Homo sapiens cell adhesion molecule with homology to L1CAM (close homolog of L1) (CHL1), transcript variant 2, mRNA	CAAAGCTGAAGACTTTG
1	NM_213647.1	>gi|47524174|ref|NM_213647.1| Homo sapiens fibroblast growth factor receptor 4 (FGFR4), transcript variant 3, mRNA	GCTCCCGGCCGAGGAGC
1	NM_002272.3	>gi|331999953|ref|NM_002272.3| Homo sapiens keratin 4 (KRT4), mRNA	ATGACCAGGAGTGTCAT
1	NM_001145065.1	>gi|222831646|ref|NM_001145065.1| Homo sapiens family with sequence similarity 190, member A (FAM190A), transcript variant 1, mRNA	AATTTCTGCTGCAAATT
1	NM_139132.3	>gi|296040486|ref|NM_139132.3| Homo sapiens nucleoporin 98kDa (NUP98), transcript variant 4, mRNA	CAGCCCTGTGGAGGCTG
1	NR_033769.1	>gi|298566308|ref|NR_033769.1| Homo sapiens ankyrin repeat and SOCS box containing 9 pseudogene 1 (ASB9P1), non-coding RNA	TGGAGCTGGTGCCTCCA
1	NM_001256331.1	>gi|373838801|ref|NM_001256331.1| Homo sapiens calcium channel, voltage-dependent, T type, alpha 1G subunit (CACNA1G), transcript variant 23, mRNA	CGGAGCTGGTGTCTCCG
1	NM_001190987.1	>gi|300244568|ref|NM_001190987.1| Homo sapiens serine/arginine-rich splicing factor 11 (SRSF11), transcript variant 2, mRNA	GGCCCCAGCGGCGGGCC
1	NM_001001671.3	>gi|282847397|ref|NM_001001671.3| Homo sapiens mitogen-activated protein kinase kinase kinase 15 (MAP3K15), mRNA	CGGGCCGGCGGAGCCCG
1	NM_000523.3	>gi|116734701|ref|NM_000523.3| Homo sapiens homeobox D13 (HOXD13), mRNA	GGGCGCCGGTGGCGCCC
1	NM_173064.2	>gi|324120882|ref|NM_173064.2| Homo sapiens interleukin 28 receptor, alpha (interferon, lambda receptor) (IL28RA), transcript variant 2, mRNA	CTGACCAGAGGGGTCAG
1	NR_024273.1	>gi|210032741|ref|NR_024273.1| Homo sapiens SEC13 homolog (S. cerevisiae) (SEC13), transcript variant 4, non-coding RNA	TGTCTCTGGTGGAGACA
1	NM_033228.2	>gi|44955904|ref|NM_033228.2| Homo sapiens tripartite motif containing 23 (TRIM23), transcript variant gamma, mRNA	TATAGCCGTAGTCTATA
1	NM_144770.3	>gi|169234629|ref|NM_144770.3| Homo sapiens RNA binding motif protein 11 (RBM11), mRNA	TTTATCAGATGAATAAA
1	NM_019046.2	>gi|216547614|ref|NM_019046.2| Homo sapiens ankyrin repeat domain 16 (ANKRD16), transcript variant 1, mRNA	GGCAGCGGTCGACTGCC
1	XR_112043.1	>gi|310113682|ref|XR_112043.1| PREDICTED: Homo sapiens hypothetical LOC644075 (LOC644075), miscRNA	AGGGACCGGAGATCCCT
1	NM_001202439.1	>gi|320461731|ref|NM_001202439.1| Homo sapiens B7 homolog 6 (B7H6), mRNA	CTTCGCAGTTGCCGAAG
1	XR_133519.1	>gi|341914822|ref|XR_133519.1| PREDICTED: Homo sapiens hypothetical LOC100132249 (LOC100132249), partial miscRNA	CTGCCCGGCGGTGGCAG
1	NM_178586.2	>gi|240849340|ref|NM_178586.2| Homo sapiens protein phosphatase 2, regulatory subunit B', gamma (PPP2R5C), transcript variant 2, mRNA	TCTTTCTGTTGAAAAGA
1	NM_001144917.1	>gi|222144238|ref|NM_001144917.1| Homo sapiens fibroblast growth factor receptor 2 (FGFR2), transcript variant 7, mRNA	ACTGGCTGTGGACCAGT
1	NM_012157.3	>gi|284447307|ref|NM_012157.3| Homo sapiens F-box and leucine-rich repeat protein 2 (FBXL2), transcript variant 1, mRNA	GAGGCCTGGAGCGCCTC
1	NM_001012427.1	>gi|60498991|ref|NM_001012427.1| Homo sapiens forkhead box P4 (FOXP4), transcript variant 3, mRNA	CCCAGCAGCAGGCTGGG
1	NM_018478.3	>gi|308199489|ref|NM_018478.3| Homo sapiens dysbindin (dystrobrevin binding protein 1) domain containing 2 (DBNDD2), transcript variant 9, mRNA	CGCGGCGGGCGCCCGCG
1	NM_032601.3	>gi|188035927|ref|NM_032601.3| Homo sapiens methylmalonyl CoA epimerase (MCEE), mRNA	GTTTTCTGCAGAAAAAC
1	NM_004759.4	>gi|341865587|ref|NM_004759.4| Homo sapiens mitogen-activated protein kinase-activated protein kinase 2 (MAPKAPK2), transcript variant 1, mRNA	CGGCGCAGCCGCCGCCG
1	NM_001127706.1	>gi|189163539|ref|NM_001127706.1| Homo sapiens serpin peptidase inhibitor, clade A (alpha-1 antiproteinase, antitrypsin), member 1 (SERPINA1), transcript variant 10, mRNA	GGCCTCCGAGGAAGGCC
1	NM_018071.3	>gi|50843836|ref|NM_018071.3| Homo sapiens Rho guanine nucleotide exchange factor (GEF) 40 (ARHGEF40), mRNA	GGGCCCAGTGGGGGCCC
1	NM_001079843.1	>gi|119709833|ref|NM_001079843.1| Homo sapiens castor zinc finger 1 (CASZ1), transcript variant 1, mRNA	GGAAGCAGCTGGCTTCC
1	NM_181720.2	>gi|71040095|ref|NM_181720.2| Homo sapiens Rho GTPase activating protein 30 (ARHGAP30), transcript variant 2, mRNA	CCCAGCAGCTGGCTGGG
1	NM_000250.1	>gi|4557758|ref|NM_000250.1| Homo sapiens myeloperoxidase (MPO), nuclear gene encoding mitochondrial protein, mRNA	GCTTCCTGGAGGGAAGC
1	NM_001024732.1	>gi|67078405|ref|NM_001024732.1| Homo sapiens mitochondrial trans-2-enoyl-CoA reductase (MECR), nuclear gene encoding mitochondrial protein, transcript variant 2, mRNA	CCGCCCGGCAGTGGCGG
1	NM_014286.3	>gi|192447421|ref|NM_014286.3| Homo sapiens neuronal calcium sensor 1 (NCS1), transcript variant 1, mRNA	CCGGACGGGTGGTCCGG
1	NM_001025089.1	>gi|187761302|ref|NM_001025089.1| Homo sapiens CUGBP, Elav-like family member 4 (CELF4), transcript variant 4, mRNA	GGGCTCGGCAGCAGCCC
1	NM_001166460.1	>gi|262118254|ref|NM_001166460.1| Homo sapiens membrane protein, palmitoylated 1, 55kDa (MPP1), transcript variant 2, mRNA	ACCGCCTGCGGGGCGGT
1	NM_001172562.1	>gi|289191296|ref|NM_001172562.1| Homo sapiens integrator complex subunit 9 (INTS9), transcript variant 4, mRNA	GCCACCTGAGGAGTGGC
1	NM_001218.3	>gi|45935381|ref|NM_001218.3| Homo sapiens carbonic anhydrase XII (CA12), transcript variant 1, mRNA	GCACGCGGCGGCCGTGC
1	NM_207444.2	>gi|213972622|ref|NM_207444.2| Homo sapiens chromosome 15 open reading frame 53 (C15orf53), mRNA	AAGCCCAGAAGTGGCTT
1	NM_016516.2	>gi|54234033|ref|NM_016516.2| Homo sapiens vacuolar protein sorting 54 homolog (S. cerevisiae) (VPS54), transcript variant 1, mRNA	AACTTCTGTAGAAAGTT
1	NM_178272.1	>gi|30179904|ref|NM_178272.1| Homo sapiens paired immunoglobin-like type 2 receptor alpha (PILRA), transcript variant 2, mRNA	TGCTGCTGCCGCCAGCA
1	NM_001172638.1	>gi|289547561|ref|NM_001172638.1| Homo sapiens zinc finger protein 62 homolog (mouse) (ZFP62), transcript variant 2, mRNA	TGCCTCTGTAGCAGGCA
1	NM_001145446.1	>gi|224282160|ref|NM_001145446.1| Homo sapiens zinc finger protein 200 (ZNF200), transcript variant 4, mRNA	AAGGCCAGCGGTGCCTT
1	NM_032840.2	>gi|296434300|ref|NM_032840.2| Homo sapiens SPRY domain containing 3 (SPRYD3), mRNA	AGAGTCTGTGGGACTCT
1	NM_015431.3	>gi|112421126|ref|NM_015431.3| Homo sapiens tripartite motif containing 58 (TRIM58), mRNA	GCCGCCCGGGGAGCGGC
1	NR_033735.1	>gi|298358856|ref|NR_033735.1| Homo sapiens arginine-glutamic acid dipeptide (RE) repeats pseudogene 3 (REREP3), non-coding RNA	CATCACTGAAGATGATG
1	NM_032862.4	>gi|262050589|ref|NM_032862.4| Homo sapiens tigger transposable element derived 5 (TIGD5), mRNA	CTGGGCAGCCGGCCCAG
1	NM_003263.3	>gi|41350336|ref|NM_003263.3| Homo sapiens toll-like receptor 1 (TLR1), mRNA	CAAAACTGAGGATTTTG
1	XM_003118695.1	>gi|310123470|ref|XM_003118695.1| PREDICTED: Homo sapiens nuclear pore complex-interacting protein-like 1-like, transcript variant 2 (LOC642799), mRNA	GACACCTGCGGAGTGTC
1	NM_001199119.1	>gi|312283722|ref|NM_001199119.1| Homo sapiens TRIM39-RPP21 readthrough (TRIM39-RPP21), mRNA	CGCTGCAGGGGACAGCG
1	NM_001184835.1	>gi|296317299|ref|NM_001184835.1| Homo sapiens G protein-coupled receptor 64 (GPR64), transcript variant 7, mRNA	GAACACTGCTGCTGTTC
1	NM_001169117.1	>gi|281182835|ref|NM_001169117.1| Homo sapiens stromal interaction molecule 2 (STIM2), transcript variant 3, mRNA	CGCCGCGGCGGCCGGCG
1	NM_138392.3	>gi|223005949|ref|NM_138392.3| Homo sapiens SH3KBP1 binding protein 1 (SHKBP1), mRNA	GCCAACGGCAGCTTGGC
1	NM_138940.2	>gi|68215643|ref|NM_138940.2| Homo sapiens CD200 receptor 1 (CD200R1), transcript variant 3, mRNA	CCCCACTGTTGATGGGG
1	NM_001171812.1	>gi|284807151|ref|NM_001171812.1| Homo sapiens glucosidase, beta, acid (GBA), transcript variant 5, mRNA	AGGGGCTGGAGGCCCCT
1	NM_004768.3	>gi|300244567|ref|NM_004768.3| Homo sapiens serine/arginine-rich splicing factor 11 (SRSF11), transcript variant 1, mRNA	GGCCCCAGCGGCGGGCC
1	NM_020808.3	>gi|112421012|ref|NM_020808.3| Homo sapiens signal-induced proliferation-associated 1 like 2 (SIPA1L2), mRNA	TGCTGCGGAAGGCAGCA
1	NM_001010846.2	>gi|294979179|ref|NM_001010846.2| Homo sapiens Src homology 2 domain containing E (SHE), mRNA	GAATACAGCAGTTATTC
1	XR_110128.1	>gi|310123054|ref|XR_110128.1| PREDICTED: Homo sapiens hypothetical LOC100507612 (LOC100507612), miscRNA	GTCACCAGCTGTGTGAC
1	NM_002900.2	>gi|73622265|ref|NM_002900.2| Homo sapiens retinol binding protein 3, interstitial (RBP3), mRNA	GGCTCCTGGTGCGAGCC
1	NM_001256424.1	>gi|374093197|ref|NM_001256424.1| Homo sapiens guanylate cyclase 1, soluble, alpha 2 (GUCY1A2), transcript variant 1, mRNA	GAAGACAGTGGATCTTC
1	NM_138960.3	>gi|34328940|ref|NM_138960.3| Homo sapiens TGFB-induced factor homeobox 2-like, X-linked (TGIF2LX), mRNA	GGCCGCTGCGGACGGCC
1	NM_018006.4	>gi|83281442|ref|NM_018006.4| Homo sapiens tRNA 5-methylaminomethyl-2-thiouridylate methyltransferase (TRMU), nuclear gene encoding mitochondrial protein, transcript variant 1, mRNA	GGGGCCCGGCGAGCCCC
1	NM_032528.2	>gi|215272343|ref|NM_032528.2| Homo sapiens ST6 beta-galactosamide alpha-2,6-sialyltranferase 2 (ST6GAL2), transcript variant 1, mRNA	CGCTTCCGCGGGAAGCG
1	NM_001256332.1	>gi|373838803|ref|NM_001256332.1| Homo sapiens calcium channel, voltage-dependent, T type, alpha 1G subunit (CACNA1G), transcript variant 24, mRNA	CGGAGCTGGTGTCTCCG
1	NM_001129758.1	>gi|193211609|ref|NM_001129758.1| Homo sapiens dipeptidase 3 (DPEP3), transcript variant 2, mRNA	GACCTCAGCTGAAGGTC
1	NM_052906.3	>gi|146149115|ref|NM_052906.3| Homo sapiens extracellular leucine-rich repeat and fibronectin type III domain containing 2 (ELFN2), mRNA	GGGCCCTGGAGCGGCCC
1	NM_001126103.1	>gi|186910299|ref|NM_001126103.1| Homo sapiens Rac GTPase activating protein 1 (RACGAP1), transcript variant 2, mRNA	TGGCCCAGGTGGGGCCA
1	NM_183243.2	>gi|156616277|ref|NM_183243.2| Homo sapiens IMP (inosine 5'-monophosphate) dehydrogenase 1 (IMPDH1), transcript variant 2, mRNA	AGGGGCAGGCGGCCCCT
1	NM_024928.4	>gi|194394164|ref|NM_024928.4| Homo sapiens oligonucleotide/oligosaccharide-binding fold containing 1 (OBFC1), mRNA	AACATCTGAGGTATGTT
1	NM_001145724.1	>gi|224809418|ref|NM_001145724.1| Homo sapiens homer homolog 3 (Drosophila) (HOMER3), transcript variant 4, mRNA	CTGAGCTGGAGGCTCAG
1	NM_001177381.1	>gi|293651597|ref|NM_001177381.1| Homo sapiens cytoplasmic polyadenylation element binding protein 2 (CPEB2), transcript variant C, mRNA	GGGGGCGGGGGGCCCCC
1	NR_044995.1	>gi|343403813|ref|NR_044995.1| Homo sapiens uncharacterized LOC650669 (FLJ41484), non-coding RNA	GCCTGCTGTGGCCAGGC
1	NM_181828.2	>gi|163644286|ref|NM_181828.2| Homo sapiens neurofibromin 2 (merlin) (NF2), transcript variant 5, mRNA	CCCTGCAGCCGTCAGGG
1	NM_001008396.2	>gi|300794737|ref|NM_001008396.2| Homo sapiens WD repeat and HMG-box DNA binding protein 1 (WDHD1), transcript variant 2, mRNA	TTGGGCCGGTGACCCAA
1	NM_018261.3	>gi|67944631|ref|NM_018261.3| Homo sapiens exocyst complex component 1 (EXOC1), transcript variant 1, mRNA	GGGAACGGCCGCTTCCC
1	NR_045072.1	>gi|345110612|ref|NR_045072.1| Homo sapiens cysteine-serine-rich nuclear protein 2 (CSRNP2), transcript variant 2, non-coding RNA	TGCACCTGCAGAGTGCA
1	NM_001122835.2	>gi|296531395|ref|NM_001122835.2| Homo sapiens tetratricopeptide repeat domain 13 (TTC13), transcript variant 2, mRNA	CGGCGCTGTGGCCGCCG
1	NM_152902.3	>gi|73088904|ref|NM_152902.3| Homo sapiens TIP41, TOR signaling pathway regulator-like (S. cerevisiae) (TIPRL), transcript variant 1, mRNA	TATTGCTGGAGCCAATA
1	NM_001143820.1	>gi|219689117|ref|NM_001143820.1| Homo sapiens v-ets erythroblastosis virus E26 oncogene homolog 1 (avian) (ETS1), transcript variant 1, mRNA	TGGCACAGGTGATGCCA
1	NM_001018159.1	>gi|66363685|ref|NM_001018159.1| Homo sapiens NEDD8 activating enzyme E1 subunit 1 (NAE1), transcript variant 2, mRNA	CCGCGCGGCAGGCGCGG
1	NM_001198719.1	>gi|311078507|ref|NM_001198719.1| Homo sapiens retinoblastoma binding protein 7 (RBBP7), transcript variant 1, mRNA	GGGAGCTGGGGCCTCCC
1	NM_024426.4	>gi|309951095|ref|NM_024426.4| Homo sapiens Wilms tumor 1 (WT1), transcript variant D, mRNA	CGGCGCAGTGGGCGCCG
1	NM_001177383.1	>gi|293651601|ref|NM_001177383.1| Homo sapiens cytoplasmic polyadenylation element binding protein 2 (CPEB2), transcript variant E, mRNA	GGGGGCGGGGGGCCCCC
1	NM_152355.2	>gi|193083159|ref|NM_152355.2| Homo sapiens zinc finger protein 441 (ZNF441), mRNA	TTTCACTGTTGGTGAAA
1	NM_001122819.1	>gi|170784808|ref|NM_001122819.1| Homo sapiens kinesin family member 17 (KIF17), transcript variant 2, mRNA	CCGAGCAGGAGTCTCGG
1	NM_017639.3	>gi|216548383|ref|NM_017639.3| Homo sapiens dachsous 2 (Drosophila) (DCHS2), transcript variant 1, mRNA	AATACCTGTGGGGTATT
1	NR_046474.1	>gi|381214344|ref|NR_046474.1| Homo sapiens solute carrier family 9, subfamily A (NHE1, cation proton antiporter 1), member 1 (SLC9A1), transcript variant 2, non-coding RNA	GGGAGCTGAGGCCTCCC
1	NR_027691.1	>gi|237757298|ref|NR_027691.1| Homo sapiens pannexin 2 (PANX2), transcript variant 3, non-coding RNA	CCTGCCGGGCGCGCAGG
1	NM_003243.4	>gi|307574689|ref|NM_003243.4| Homo sapiens transforming growth factor, beta receptor III (TGFBR3), transcript variant 1, mRNA	GCTCGCCGCCGCCGAGC
1	NM_004396.3	>gi|221139768|ref|NM_004396.3| Homo sapiens DEAD (Asp-Glu-Ala-Asp) box helicase 5 (DDX5), mRNA	TTAAACTGAGGCTTTAA
1	NM_133443.2	>gi|215599403|ref|NM_133443.2| Homo sapiens glutamic pyruvate transaminase (alanine aminotransferase) 2 (GPT2), transcript variant 1, mRNA	CGGGGCTGTGGTCCCCG
1	NM_001252156.1	>gi|356461015|ref|NM_001252156.1| Homo sapiens gem (nuclear organelle) associated protein 5 (GEMIN5), transcript variant 2, mRNA	AACACCTGCAGAGTGTT
1	XR_109336.1	>gi|310124422|ref|XR_109336.1| PREDICTED: Homo sapiens hypothetical LOC400553 (LOC400553), miscRNA	AGGCTCAGCAGCAGCCT
1	NM_203342.2	>gi|260436835|ref|NM_203342.2| Homo sapiens erythrocyte membrane protein band 4.1 (elliptocytosis 1, RH-linked) (EPB41), transcript variant 4, mRNA	GAAAGCAGAGGACTTTC
1	NR_037656.1	>gi|315113898|ref|NR_037656.1| Homo sapiens biogenesis of lysosomal organelles complex-1, subunit 1 (BLOC1S1), transcript variant 3, non-coding RNA	GGCAGCTGCAGTCTGCC
1	NM_002645.2	>gi|157671928|ref|NM_002645.2| Homo sapiens phosphoinositide-3-kinase, class 2, alpha polypeptide (PIK3C2A), mRNA	CTTTACAGATGATAAAG
1	NM_025113.2	>gi|156151401|ref|NM_025113.2| Homo sapiens KIAA0226-like (KIAA0226L), mRNA	TCATACAGTGGCTATGA
1	NM_021072.3	>gi|349501105|ref|NM_021072.3| Homo sapiens hyperpolarization activated cyclic nucleotide-gated potassium channel 1 (HCN1), mRNA	ATATGCTGGTGACATAT
1	NM_003047.4	>gi|381214343|ref|NM_003047.4| Homo sapiens solute carrier family 9, subfamily A (NHE1, cation proton antiporter 1), member 1 (SLC9A1), transcript variant 1, mRNA	GGGAGCTGAGGCCTCCC
1	NM_001163258.1	>gi|253795487|ref|NM_001163258.1| Homo sapiens family with sequence similarity 63, member A (FAM63A), transcript variant 3, mRNA	GAAGTCAGAGGGACTTC
1	NM_002522.3	>gi|219842351|ref|NM_002522.3| Homo sapiens neuronal pentraxin I (NPTX1), mRNA	CGGGCCCGGAGCGCCCG
1	NM_004630.3	>gi|295842308|ref|NM_004630.3| Homo sapiens splicing factor 1 (SF1), transcript variant 1, mRNA	GGGCCCGGAGGTGGCCC
1	NM_033347.1	>gi|16118230|ref|NM_033347.1| Homo sapiens potassium channel, subfamily K, member 7 (KCNK7), transcript variant A, mRNA	AGGCCCTGGAGGGGCCT
1	NM_006686.3	>gi|209413746|ref|NM_006686.3| Homo sapiens actin-like 7B (ACTL7B), mRNA	CAGCCCTGCAGTGGCTG
1	NM_022744.2	>gi|257900511|ref|NM_022744.2| Homo sapiens chromosome 16 open reading frame 58 (C16orf58), mRNA	GGAGCCTGCGGTGCTCC
1	NM_004841.3	>gi|226958573|ref|NM_004841.3| Homo sapiens RAS protein activator like 2 (RASAL2), transcript variant 1, mRNA	TCCAGCCGGCGACTGGA
1	NM_022740.4	>gi|257470982|ref|NM_022740.4| Homo sapiens homeodomain interacting protein kinase 2 (HIPK2), transcript variant 1, mRNA	TTTTACAGTAGCTAAAA
1	NM_033229.2	>gi|149193330|ref|NM_033229.2| Homo sapiens tripartite motif containing 15 (TRIM15), mRNA	GGAGACGGCGGCTCTCC
1	NM_014595.2	>gi|356874778|ref|NM_014595.2| Homo sapiens 5', 3'-nucleotidase, cytosolic (NT5C), transcript variant 1, mRNA	GGAGACGGCTGCTCTCC
1	NR_027441.1	>gi|226053538|ref|NR_027441.1| Homo sapiens uncharacterized LOC730971 (FLJ36777), non-coding RNA	GCACACAGTAGGTGTGC
1	NM_001029859.1	>gi|71143103|ref|NM_001029859.1| Homo sapiens potassium channel tetramerisation domain containing 21 (KCTD21), mRNA	CGATGCAGAAGCCATCG
1	NR_026892.1	>gi|223890188|ref|NR_026892.1| Homo sapiens AFAP1 antisense RNA 1 (non-protein coding) (AFAP1-AS1), antisense RNA	AGGAGCTGAGGTCTCCT
1	NM_001099854.1	>gi|153792139|ref|NM_001099854.1| Homo sapiens PRAME family member 14 (PRAMEF14), mRNA	GACAGCAGAGGACTGTC
1	NM_001204344.1	>gi|324072727|ref|NM_001204344.1| Homo sapiens tumor necrosis factor (ligand) superfamily, member 15 (TNFSF15), transcript variant 2, mRNA	TACAACAGTTGCTTGTA
1	NM_006176.2	>gi|187131237|ref|NM_006176.2| Homo sapiens neurogranin (protein kinase C substrate, RC3) (NRGN), transcript variant 1, mRNA	GTCGGCTGGCGGCCGAC
1	NM_001162536.2	>gi|242247050|ref|NM_001162536.2| Homo sapiens RNA binding motif protein, X-linked-like 1 (RBMXL1), transcript variant 1, mRNA	CCCTTCTGTAGAAAGGG
1	NM_138399.4	>gi|261490711|ref|NM_138399.4| Homo sapiens transmembrane protein 44 (TMEM44), transcript variant 1, mRNA	GCTACCTGCTGGGTAGC
1	NM_139202.2	>gi|93141205|ref|NM_139202.2| Homo sapiens megalencephalic leukoencephalopathy with subcortical cysts 1 (MLC1), transcript variant 2, mRNA	CGTGGCCGCTGCCCACG
1	NM_014308.3	>gi|217330621|ref|NM_014308.3| Homo sapiens phosphoinositide-3-kinase, regulatory subunit 5 (PIK3R5), transcript variant 2, mRNA	TGCCCCTGAGGCGGGCA
1	NM_001127458.1	>gi|188536107|ref|NM_001127458.1| Homo sapiens cardiolipin synthase 1 (CRLS1), transcript variant 2, mRNA	TCATACAGAAGGTATGA
1	NM_015207.1	>gi|149192870|ref|NM_015207.1| Homo sapiens OTU domain containing 3 (OTUD3), mRNA	ACTTTCAGGAGCAAAGT
1	NM_001195227.1	>gi|304766676|ref|NM_001195227.1| Homo sapiens transient receptor potential cation channel, subfamily M, member 4 (TRPM4), transcript variant 2, mRNA	GCCCCCTGACGTGGGGC
1	NM_032701.3	>gi|192447420|ref|NM_032701.3| Homo sapiens suppressor of variegation 4-20 homolog 2 (Drosophila) (SUV420H2), mRNA	AGGGCCTGCTGGGCCCT
1	NM_001042472.2	>gi|320118867|ref|NM_001042472.2| Homo sapiens abhydrolase domain containing 12 (ABHD12), transcript variant 1, mRNA	GCCGGCGGGAGCCCGGC
1	NM_001178031.1	>gi|295842331|ref|NM_001178031.1| Homo sapiens splicing factor 1 (SF1), transcript variant 5, mRNA	GGGCCCGGAGGTGGCCC
1	NM_018998.3	>gi|359751373|ref|NM_018998.3| Homo sapiens F-box and WD repeat domain containing 5 (FBXW5), mRNA	GGCGGCCGTGGGCCGCC
1	NM_001128325.2	>gi|312222731|ref|NM_001128325.2| Homo sapiens spondin 2, extracellular matrix protein (SPON2), transcript variant 2, mRNA	CCGGCCCGGGGCGCCGG
1	NM_014869.4	>gi|197304778|ref|NM_014869.4| Homo sapiens IQ motif and Sec7 domain 1 (IQSEC1), transcript variant 2, mRNA	CACTGCAGCCGTCAGTG
1	NM_138345.1	>gi|222352128|ref|NM_138345.1| Homo sapiens von Willebrand factor A domain containing 5B2 (VWA5B2), mRNA	CGGGGCTGGGGACCCCG
1	NM_001146209.2	>gi|344925849|ref|NM_001146209.2| Homo sapiens phosphodiesterase 2A, cGMP-stimulated (PDE2A), transcript variant 4, mRNA	GCTGCCAGAGGGGCAGC
1	NM_006985.2	>gi|148596993|ref|NM_006985.2| Homo sapiens nuclear pore complex interacting protein (NPIP), mRNA	GACACCTGCGGAGTGTC
1	NR_026558.1	>gi|219555685|ref|NR_026558.1| Homo sapiens aquaporin 7 pseudogene 3 (AQP7P3), non-coding RNA	TTTTTCTGCTGCAAAAA
1	NM_177401.4	>gi|58761507|ref|NM_177401.4| Homo sapiens midnolin (MIDN), mRNA	TGGGGCTGAGGTCCCCA
1	NM_031302.3	>gi|142380771|ref|NM_031302.3| Homo sapiens glycosyltransferase 8 domain containing 2 (GLT8D2), mRNA	CAATCCTGGTGTGATTG
1	NM_019610.5	>gi|242247047|ref|NM_019610.5| Homo sapiens RNA binding motif protein, X-linked-like 1 (RBMXL1), transcript variant 2, mRNA	CCCTTCTGTAGAAAGGG
1	NM_032977.3	>gi|98985798|ref|NM_032977.3| Homo sapiens caspase 10, apoptosis-related cysteine peptidase (CASP10), transcript variant 1, mRNA	GACTGCAGTGGACAGTC
1	NM_033348.1	>gi|16118232|ref|NM_033348.1| Homo sapiens potassium channel, subfamily K, member 7 (KCNK7), transcript variant B, mRNA	AGGCCCTGGAGGGGCCT
1	NM_006816.2	>gi|209693469|ref|NM_006816.2| Homo sapiens lectin, mannose-binding 2 (LMAN2), mRNA	GGAGACGGAGGCTCTCC
1	NM_001082973.1	>gi|131889096|ref|NM_001082973.1| Homo sapiens cancer susceptibility candidate 1 (CASC1), transcript variant 2, mRNA	CAGCACAGTTGTTGCTG
1	XR_108573.1	>gi|310119523|ref|XR_108573.1| PREDICTED: Homo sapiens hypothetical LOC100506495 (LOC100506495), miscRNA	GCCTCCGGTGGTGAGGC
1	NM_024683.3	>gi|134053958|ref|NM_024683.3| Homo sapiens transcription elongation factor, mitochondrial (TEFM), nuclear gene encoding mitochondrial protein, mRNA	TGACCCCGTCGAGGTCA
1	NM_198532.2	>gi|221139819|ref|NM_198532.2| Homo sapiens chromosome 19 open reading frame 35 (C19orf35), mRNA	GCGCCCTGGAGAGGCGC
1	NM_001127584.1	>gi|189083827|ref|NM_001127584.1| Homo sapiens inhibitor of growth family, member 4 (ING4), transcript variant 4, mRNA	CCCTCCTGTGGTGAGGG
1	NM_001456.3	>gi|160420313|ref|NM_001456.3| Homo sapiens filamin A, alpha (FLNA), transcript variant 1, mRNA	GGGCCCCGGAGAGGCCC
1	NM_153256.3	>gi|223633934|ref|NM_153256.3| Homo sapiens chromosome 10 open reading frame 47 (C10orf47), mRNA	GGGGCCTGCCGGGCCCC
1	NM_005609.2	>gi|164663907|ref|NM_005609.2| Homo sapiens phosphorylase, glycogen, muscle (PYGM), transcript variant 1, mRNA	ATGAGCTGGAGCCTCAT
1	NM_001184993.1	>gi|297139727|ref|NM_001184993.1| Homo sapiens ring finger protein 17 (RNF17), transcript variant 2, mRNA	AATTTCAGGAGAAAATT
1	NM_001098845.1	>gi|149588957|ref|NM_001098845.1| Homo sapiens annexin A8-like 1 (ANXA8L1), mRNA	CTCCTCAGCTGCAGGAG
1	NM_001257968.1	>gi|384081586|ref|NM_001257968.1| Homo sapiens coiled-coil domain containing 129 (CCDC129), transcript variant 3, mRNA	GCAAGCAGTGGCCTTGC
1	NM_138623.3	>gi|323362954|ref|NM_138623.3| Homo sapiens BCL2-like 11 (apoptosis facilitator) (BCL2L11), transcript variant 3, mRNA	CAGCGCCGCTGCCGCTG
1	NM_024513.3	>gi|364502962|ref|NM_024513.3| Homo sapiens FYVE and coiled-coil domain containing 1 (FYCO1), mRNA	CAGCCCTGCGGCGGCTG
1	NM_182485.2	>gi|293651592|ref|NM_182485.2| Homo sapiens cytoplasmic polyadenylation element binding protein 2 (CPEB2), transcript variant B, mRNA	GGGGGCGGGGGGCCCCC
1	NM_020753.3	>gi|217416346|ref|NM_020753.3| Homo sapiens CASK interacting protein 2 (CASKIN2), transcript variant 1, mRNA	CCCGGCGGGCGGCCGGG
1	NM_001190228.1	>gi|298160963|ref|NM_001190228.1| Homo sapiens ring finger protein 224 (RNF224), mRNA	GGAGGCTGGTGACCTCC
1	NM_175709.3	>gi|156071505|ref|NM_175709.3| Homo sapiens chromobox homolog 7 (CBX7), mRNA	TGGGCCTGAGGTGCCCA
1	NM_031848.1	>gi|14165389|ref|NM_031848.1| Homo sapiens protocadherin alpha 6 (PCDHA6), transcript variant 2, mRNA	GTTCCCGGTAGAGGAAC
1	NM_001160417.1	>gi|238550207|ref|NM_001160417.1| Homo sapiens Z-DNA binding protein 1 (ZBP1), transcript variant 2, mRNA	CAGCCCAGGGGTGGCTG
1	NM_031277.2	>gi|94421470|ref|NM_031277.2| Homo sapiens ring finger protein 17 (RNF17), transcript variant 1, mRNA	AATTTCAGGAGAAAATT
1	NR_028336.1	>gi|256017203|ref|NR_028336.1| Homo sapiens family with sequence similarity 27-like (FAM27L), non-coding RNA	GCCCTCCGTAGCAGGGC
1	NM_017733.3	>gi|187608437|ref|NM_017733.3| Homo sapiens phosphatidylinositol glycan anchor biosynthesis, class G (PIGG), transcript variant 2, mRNA	GCTACCTGTTGCGTAGC
1	NR_027299.1	>gi|224809303|ref|NR_027299.1| Homo sapiens xeroderma pigmentosum, complementation group C (XPC), transcript variant 3, non-coding RNA	ATGCCCTGAAGCGGCAT
1	XR_110579.1	>gi|310124576|ref|XR_110579.1| PREDICTED: Homo sapiens hypothetical LOC100130548 (LOC100130548), miscRNA	CCCCACAGCTGGTGGGG
1	NM_001099272.1	>gi|151108412|ref|NM_001099272.1| Homo sapiens BTB (POZ) domain containing 9 (BTBD9), transcript variant 2, mRNA	GTGGACAGTCGCTCCAC
1	NR_038887.1	>gi|336455089|ref|NR_038887.1| Homo sapiens uncharacterized LOC401260 (FLJ41649), non-coding RNA	CTCCACTGAAGTTGGAG
1	NM_001009941.2	>gi|216547618|ref|NM_001009941.2| Homo sapiens ankyrin repeat domain 16 (ANKRD16), transcript variant 2, mRNA	GGCAGCGGTCGACTGCC
1	NM_004900.3	>gi|22907024|ref|NM_004900.3| Homo sapiens apolipoprotein B mRNA editing enzyme, catalytic polypeptide-like 3B (APOBEC3B), mRNA	TGGTTCTGTGGCAACCA
1	NM_001129841.1	>gi|193788537|ref|NM_001129841.1| Homo sapiens calcium channel, voltage-dependent, L type, alpha 1C subunit (CACNA1C), transcript variant 15, mRNA	CTGCCCTGTCGTGGCAG
1	NM_139161.3	>gi|83281435|ref|NM_139161.3| Homo sapiens crumbs homolog 3 (Drosophila) (CRB3), transcript variant 2, mRNA	GCCGCCGGAAGAGCGGC
1	NR_028041.1	>gi|253970408|ref|NR_028041.1| Homo sapiens glutamate receptor, metabotropic 8 (GRM8), transcript variant 3, non-coding RNA	TTCTTCTGTGGCAAGAA
1	NM_001185010.2	>gi|298286495|ref|NM_001185010.2| Homo sapiens ring finger protein 4 (RNF4), transcript variant 3, mRNA	CGGAGCCGAGGCCTCCG
1	NM_000424.3	>gi|119395753|ref|NM_000424.3| Homo sapiens keratin 5 (KRT5), mRNA	AGCTGCAGCAGACAGCT
1	NM_201568.2	>gi|291327483|ref|NM_201568.2| Homo sapiens smg-7 homolog, nonsense mediated mRNA decay factor (C. elegans) (SMG7), transcript variant 2, mRNA	TCCAGCTGAAGTCTGGA
1	NM_153360.1	>gi|23503290|ref|NM_153360.1| Homo sapiens adenomatosis polyposis coli down-regulated 1-like (APCDD1L), mRNA	CAGGACCGGAGTTCCTG
1	NM_002588.2	>gi|14277674|ref|NM_002588.2| Homo sapiens protocadherin gamma subfamily C, 3 (PCDHGC3), transcript variant 1, mRNA	GCACGCGGACGCCGTGC
1	NM_001198978.1	>gi|312176430|ref|NM_001198978.1| Homo sapiens small ArfGAP2 (SMAP2), transcript variant 3, mRNA	CCCAGCAGATGGCTGGG
1	XR_109826.1	>gi|310119440|ref|XR_109826.1| PREDICTED: Homo sapiens hypothetical LOC100507306 (LOC100507306), miscRNA	CCCCCCAGCTGAGGGGG
1	NM_016495.4	>gi|301500687|ref|NM_016495.4| Homo sapiens TBC1 domain family, member 7 (TBC1D7), transcript variant 1, mRNA	CAGCGCCGCTGCCGCTG
1	XR_132731.1	>gi|341915645|ref|XR_132731.1| PREDICTED: Homo sapiens hypothetical LOC647166 (LOC647166), miscRNA	GGCTGCTGAGGCCAGCC
1	NM_001002814.2	>gi|289547523|ref|NM_001002814.2| Homo sapiens RAB11 family interacting protein 1 (class I) (RAB11FIP1), transcript variant 3, mRNA	GGACACAGCAGTTGTCC
1	NM_001174051.1	>gi|291290993|ref|NM_001174051.1| Homo sapiens calcium channel, voltage-dependent, alpha 2/delta subunit 2 (CACNA2D2), transcript variant 3, mRNA	TGCCACAGACGGTGGCA
1	NM_001001391.1	>gi|48255940|ref|NM_001001391.1| Homo sapiens CD44 molecule (Indian blood group) (CD44), transcript variant 4, mRNA	TTTGTCAGAGGCACAAA
1	NM_001199849.1	>gi|315434211|ref|NM_001199849.1| Homo sapiens death associated protein 3 (DAP3), transcript variant 3, mRNA	CTAGTCTGGAGAACTAG
1	NM_001198548.1	>gi|309951082|ref|NM_001198548.1| Homo sapiens nucleolar protein 4 (NOL4), transcript variant 4, mRNA	TCCCGCTGCGGCCGGGA
1	NM_018555.5	>gi|121583654|ref|NM_018555.5| Homo sapiens zinc finger protein 331 (ZNF331), transcript variant 1, mRNA	GGGCCCCGCCGTGGCCC
1	NM_032048.2	>gi|60498977|ref|NM_032048.2| Homo sapiens elastin microfibril interfacer 2 (EMILIN2), mRNA	CGCGCCCGCTGCGCGCG
1	NM_001039397.2	>gi|151108488|ref|NM_001039397.2| Homo sapiens TBC1 domain family, member 28 (TBC1D28), mRNA	GAGCACAGAGGCTGCTC
1	NM_001139459.1	>gi|213021161|ref|NM_001139459.1| Homo sapiens consortin, connexin sorting protein (CNST), transcript variant 2, mRNA	TCCGGCTGGTGTCCGGA
1	NM_022104.3	>gi|41327716|ref|NM_022104.3| Homo sapiens PDX1 C-terminal inhibiting factor 1 (PCIF1), mRNA	GGACCCTGTGGGGGTCC
1	NM_152740.3	>gi|301601628|ref|NM_152740.3| Homo sapiens 3-hydroxyisobutyrate dehydrogenase (HIBADH), mRNA	GGCTGCGGCCGGCAGCC
1	NM_001037537.1	>gi|83281446|ref|NM_001037537.1| Homo sapiens phytanoyl-CoA 2-hydroxylase (PHYH), transcript variant 2, mRNA	CTCTCCGGAGGGGAGAG
1	NM_012109.2	>gi|133908634|ref|NM_012109.2| Homo sapiens transmembrane protein 59-like (TMEM59L), mRNA	GGCTGCTGGAGCCAGCC
1	NM_024072.3	>gi|51094100|ref|NM_024072.3| Homo sapiens DEAD (Asp-Glu-Ala-Asp) box polypeptide 54 (DDX54), transcript variant 2, mRNA	GGGGACTGGAGATCCCC
1	NM_002047.2	>gi|116805339|ref|NM_002047.2| Homo sapiens glycyl-tRNA synthetase (GARS), mRNA	CCACCCTGCTGGGGTGG
1	NM_001167903.1	>gi|269847421|ref|NM_001167903.1| Homo sapiens major facilitator superfamily domain containing 1 (MFSD1), transcript variant 2, mRNA	CGGCCCTGACGAGGCCG
1	NM_001126049.1	>gi|186700630|ref|NM_001126049.1| Homo sapiens killin, p53-regulated DNA replication inhibitor (KLLN), mRNA	CTGTCCTGGTGCGACAG
1	NM_018372.3	>gi|55743123|ref|NM_018372.3| Homo sapiens ligand dependent nuclear receptor interacting factor 1 (LRIF1), transcript variant 1, mRNA	AGTTGCTGTGGGCAACT
1	NM_001017977.2	>gi|312222756|ref|NM_001017977.2| Homo sapiens DDB1 and CUL4 associated factor 6 (DCAF6), transcript variant 2, mRNA	CGGCCCGGGTGCGGCCG
1	NM_003334.3	>gi|163659922|ref|NM_003334.3| Homo sapiens ubiquitin-like modifier activating enzyme 1 (UBA1), transcript variant 1, mRNA	CAGGCCTGCGGGGCCTG
1	NM_152615.1	>gi|22749258|ref|NM_152615.1| Homo sapiens poly (ADP-ribose) polymerase family, member 15 (PARP15), transcript variant 2, mRNA	TATCACAGTTGCTGATA
1	XR_109611.1	>gi|310123999|ref|XR_109611.1| PREDICTED: Homo sapiens hypothetical LOC100128997, transcript variant 1 (LOC100128997), miscRNA	CGCGGCGGGCGCCCGCG
1	NM_001204171.1	>gi|323510633|ref|NM_001204171.1| Homo sapiens Mdm4 p53 binding protein homolog (mouse) (MDM4), transcript variant 2, mRNA	CAAAACTGCCGCTTTTG
1	NM_145036.3	>gi|194248065|ref|NM_145036.3| Homo sapiens centrosomal protein 112kDa (CEP112), transcript variant 1, mRNA	TCCAGCAGCTGACTGGA
1	NM_020796.3	>gi|145553983|ref|NM_020796.3| Homo sapiens sema domain, transmembrane domain (TM), and cytoplasmic domain, (semaphorin) 6A (SEMA6A), mRNA	CCGCCCGGGAGCGGCGG
1	NM_001204112.1	>gi|323362970|ref|NM_001204112.1| Homo sapiens BCL2-like 11 (apoptosis facilitator) (BCL2L11), transcript variant 17, mRNA	CAGCGCCGCTGCCGCTG
1	NM_014634.3	>gi|303519166|ref|NM_014634.3| Homo sapiens protein phosphatase, Mg2+/Mn2+ dependent, 1F (PPM1F), mRNA	ATGACCTGTTGTGTCAT
1	NM_178425.2	>gi|116284377|ref|NM_178425.2| Homo sapiens histone deacetylase 9 (HDAC9), transcript variant 5, mRNA	TAATTCAGTTGCAATTA
1	NR_031734.1	>gi|269847648|ref|NR_031734.1| Homo sapiens microRNA 1913 (MIR1913), microRNA	CCTCCCGGCAGAGGAGG
1	NM_001166006.1	>gi|260436833|ref|NM_001166006.1| Homo sapiens erythrocyte membrane protein band 4.1 (elliptocytosis 1, RH-linked) (EPB41), transcript variant 3, mRNA	GAAAGCAGAGGACTTTC
1	NM_023014.1	>gi|12738833|ref|NM_023014.1| Homo sapiens PRAME family member 2 (PRAMEF2), mRNA	GACAGCAGAGGACTGTC
1	NM_001129844.1	>gi|193788543|ref|NM_001129844.1| Homo sapiens calcium channel, voltage-dependent, L type, alpha 1C subunit (CACNA1C), transcript variant 19, mRNA	CTGCCCTGTCGTGGCAG
1	NM_014959.3	>gi|296531358|ref|NM_014959.3| Homo sapiens caspase recruitment domain family, member 8 (CARD8), transcript variant 2, mRNA	ATTTCCTGATGAGAAAT
1	NM_002493.4	>gi|316983169|ref|NM_002493.4| Homo sapiens NADH dehydrogenase (ubiquinone) 1 beta subcomplex, 6, 17kDa (NDUFB6), nuclear gene encoding mitochondrial protein, transcript variant 1, mRNA	CCCCACAGAAGATGGGG
1	NM_018212.4	>gi|56549692|ref|NM_018212.4| Homo sapiens enabled homolog (Drosophila) (ENAH), transcript variant 2, mRNA	AGCACCAGTGGTGTGCT
1	NM_152377.2	>gi|300797365|ref|NM_152377.2| Homo sapiens chromosome 1 open reading frame 87 (C1orf87), mRNA	GCTTCCTGGGGAGAAGC
1	NM_003502.3	>gi|313482857|ref|NM_003502.3| Homo sapiens axin 1 (AXIN1), transcript variant 1, mRNA	GAGGCCTGCAGGGCCTC
1	NM_138387.3	>gi|260166681|ref|NM_138387.3| Homo sapiens glucose 6 phosphatase, catalytic, 3 (G6PC3), transcript variant 1, mRNA	ACCGGCTGGAGGCCGGT
1	NM_014866.1	>gi|124378038|ref|NM_014866.1| Homo sapiens SEC16 homolog A (S. cerevisiae) (SEC16A), mRNA	TGGGCCAGCTGTGCCCA
1	NR_026660.1	>gi|221139769|ref|NR_026660.1| Homo sapiens ribosomal protein L19 pseudogene 12 (RPL19P12), non-coding RNA	CCTGCCGGAAGGGCAGG
1	NM_032587.3	>gi|90577165|ref|NM_032587.3| Homo sapiens caspase recruitment domain family, member 6 (CARD6), mRNA	GTTCTCTGGTGAAGAAC
1	NM_080612.2	>gi|126091132|ref|NM_080612.2| Homo sapiens GRB2-associated binding protein 3 (GAB3), transcript variant 2, mRNA	GGAAGCAGTTGCCTTCC
1	NM_014351.3	>gi|90970329|ref|NM_014351.3| Homo sapiens sulfotransferase family 4A, member 1 (SULT4A1), mRNA	CGCGCCGGTGGGGCGCG
1	NM_001957.3	>gi|260593648|ref|NM_001957.3| Homo sapiens endothelin receptor type A (EDNRA), transcript variant 1, mRNA	AGTAACTGTGGTTTACT
1	NM_001077401.1	>gi|116734713|ref|NM_001077401.1| Homo sapiens activin A receptor type II-like 1 (ACVRL1), transcript variant 2, mRNA	GCAACCTGCAGTGTTGC
1	NM_001824.3	>gi|299473751|ref|NM_001824.3| Homo sapiens creatine kinase, muscle (CKM), mRNA	GGCCACGGCTGCTGGCC
1	NM_004949.3	>gi|189163544|ref|NM_004949.3| Homo sapiens desmocollin 2 (DSC2), transcript variant Dsc2b, mRNA	GGAAACTGTTGTTTTCC
1	NM_033238.2	>gi|67089148|ref|NM_033238.2| Homo sapiens promyelocytic leukemia (PML), transcript variant 1, mRNA	GCTGGCTGAAGCCCAGC
1	NM_001207033.1	>gi|333440439|ref|NM_001207033.1| Homo sapiens ring finger protein 40, E3 ubiquitin protein ligase (RNF40), transcript variant 2, mRNA	CTTCCCAGGAGGGGAAG
1	NM_020165.3	>gi|256818820|ref|NM_020165.3| Homo sapiens RAD18 homolog (S. cerevisiae) (RAD18), mRNA	TTTTCCAGAGGGGAAAA
1	NM_021133.3	>gi|315221148|ref|NM_021133.3| Homo sapiens ribonuclease L (2',5'-oligoisoadenylate synthetase-dependent) (RNASEL), mRNA	CTTTGCGGCTGCCAAAG
1	NM_012204.2	>gi|156119604|ref|NM_012204.2| Homo sapiens general transcription factor IIIC, polypeptide 4, 90kDa (GTF3C4), mRNA	GCCCGCGGACGACGGGC
1	XR_133031.1	>gi|341913880|ref|XR_133031.1| PREDICTED: Homo sapiens hypothetical LOC647166 (LOC647166), miscRNA	GGCTGCTGAGGCCAGCC
1	NM_006862.3	>gi|145312255|ref|NM_006862.3| Homo sapiens tudor and KH domain containing (TDRKH), transcript variant 3, mRNA	CTATACCGCAGGTATAG
1	NM_001024660.3	>gi|254826752|ref|NM_001024660.3| Homo sapiens kalirin, RhoGEF kinase (KALRN), transcript variant 1, mRNA	TGATTCTGGAGAAATCA
1	NM_001178094.1	>gi|296010905|ref|NM_001178094.1| Homo sapiens branched chain amino-acid transaminase 1, cytosolic (BCAT1), transcript variant 5, mRNA	CAAGACTGAGGGTCTTG
1	NM_001040217.2	>gi|253795485|ref|NM_001040217.2| Homo sapiens family with sequence similarity 63, member A (FAM63A), transcript variant 2, mRNA	GAAGTCAGAGGGACTTC
1	NM_004680.2	>gi|25453479|ref|NM_004680.2| Homo sapiens chromodomain protein, Y-linked, 1 (CDY1), transcript variant 2, mRNA	TGCTGCAGATGACAGCA
1	NM_001079863.1	>gi|120433592|ref|NM_001079863.1| Homo sapiens diazepam binding inhibitor (GABA receptor modulator, acyl-CoA binding protein) (DBI), transcript variant 2, mRNA	TGGCCCGGTGGTGGCCA
1	NM_001251977.1	>gi|354623067|ref|NM_001251977.1| Homo sapiens RCAN family member 3 (RCAN3), transcript variant 2, mRNA	AAATTCAGTTGAAATTT
1	NM_001079812.2	>gi|189083690|ref|NM_001079812.2| Homo sapiens diaphanous homolog 1 (Drosophila) (DIAPH1), transcript variant 2, mRNA	AGTTTCTGCTGAAAACT
1	NM_024309.3	>gi|239787091|ref|NM_024309.3| Homo sapiens TNFAIP3 interacting protein 2 (TNIP2), transcript variant 1, mRNA	GCGCGCAGCTGCCGCGC
1	NM_001184900.1	>gi|296531356|ref|NM_001184900.1| Homo sapiens caspase recruitment domain family, member 8 (CARD8), transcript variant 1, mRNA	ATTTCCTGATGAGAAAT
1	NM_017575.4	>gi|115511019|ref|NM_017575.4| Homo sapiens smg-6 homolog, nonsense mediated mRNA decay factor (C. elegans) (SMG6), transcript variant 1, mRNA	TGTCGCCGCCGCCGACA
1	NM_021569.3	>gi|297374807|ref|NM_021569.3| Homo sapiens glutamate receptor, ionotropic, N-methyl D-aspartate 1 (GRIN1), transcript variant NR1-2, mRNA	GCTGCCTGGCGGGCAGC
1	NM_000456.2	>gi|74099693|ref|NM_000456.2| Homo sapiens sulfite oxidase (SUOX), nuclear gene encoding mitochondrial protein, transcript variant 1, mRNA	CAGTGCTGAAGACACTG
1	NM_201569.2	>gi|291327486|ref|NM_201569.2| Homo sapiens smg-7 homolog, nonsense mediated mRNA decay factor (C. elegans) (SMG7), transcript variant 4, mRNA	TCCAGCTGAAGTCTGGA
1	NM_001129981.1	>gi|194018402|ref|NM_001129981.1| Homo sapiens ankyrin repeat domain 2 (stretch responsive muscle) (ANKRD2), transcript variant 2, mRNA	GCTGACGGGGGGTCAGC
1	NM_001251978.1	>gi|354623069|ref|NM_001251978.1| Homo sapiens RCAN family member 3 (RCAN3), transcript variant 3, mRNA	AAATTCAGTTGAAATTT
1	NM_139015.4	>gi|335892885|ref|NM_139015.4| Homo sapiens signal peptide peptidase like 3 (SPPL3), mRNA	GCCCGCCGCCGCCGGGC
1	NM_053284.2	>gi|51873056|ref|NM_053284.2| Homo sapiens WAP, follistatin/kazal, immunoglobulin, kunitz and netrin domain containing 1 (WFIKKN1), mRNA	CCTGCCGGATGTGCAGG
1	NM_005756.3	>gi|296317281|ref|NM_005756.3| Homo sapiens G protein-coupled receptor 64 (GPR64), transcript variant 4, mRNA	GAACACTGCTGCTGTTC
1	NM_004031.2	>gi|98985818|ref|NM_004031.2| Homo sapiens interferon regulatory factor 7 (IRF7), transcript variant d, mRNA	GCTCCCTGCTGGGGAGC
1	NM_024660.2	>gi|142378920|ref|NM_024660.2| Homo sapiens IGF-like family receptor 1 (IGFLR1), mRNA	TGCAGCAGCTGCCTGCA
1	NM_144497.2	>gi|197927426|ref|NM_144497.2| Homo sapiens A kinase (PRKA) anchor protein 12 (AKAP12), transcript variant 2, mRNA	TAACCCAGTGGAGGTTA
1	NM_002298.4	>gi|195546923|ref|NM_002298.4| Homo sapiens lymphocyte cytosolic protein 1 (L-plastin) (LCP1), mRNA	GACTTCTGTGGCAAGTC
1	NM_001005741.2	>gi|284807147|ref|NM_001005741.2| Homo sapiens glucosidase, beta, acid (GBA), transcript variant 2, mRNA	AGGGGCTGGAGGCCCCT
1	NM_001127384.1	>gi|188497717|ref|NM_001127384.1| Homo sapiens catenin (cadherin-associated protein), alpha 3 (CTNNA3), transcript variant 2, mRNA	TTACACGGAAGGTGTAA
1	NM_014045.3	>gi|58530882|ref|NM_014045.3| Homo sapiens low density lipoprotein receptor-related protein 10 (LRP10), mRNA	CTGTGCTGACGGCACAG
1	NM_003259.3	>gi|189571582|ref|NM_003259.3| Homo sapiens intercellular adhesion molecule 5, telencephalin (ICAM5), mRNA	GGCCGCGGGGGCCGGCC
1	NM_030576.3	>gi|149274612|ref|NM_030576.3| Homo sapiens LIM domain containing 2 (LIMD2), mRNA	TGCTTCTGCTGCAAGCA
1	NM_001257191.1	>gi|380692341|ref|NM_001257191.1| Homo sapiens DEAD (Asp-Glu-Ala-Asp) box helicase 6 (DDX6), transcript variant 2, mRNA	TAAGCCTGAAGAGCTTA
1	NM_021824.3	>gi|215272358|ref|NM_021824.3| Homo sapiens NIF3 NGG1 interacting factor 3-like 1 (S. cerevisiae) (NIF3L1), transcript variant 2, mRNA	TGCTGCAGAGGACAGCA
1	NM_012301.3	>gi|66346709|ref|NM_012301.3| Homo sapiens membrane associated guanylate kinase, WW and PDZ domain containing 2 (MAGI2), mRNA	TCAGCCTGAGGAGCTGA
1	NM_152283.4	>gi|289547559|ref|NM_152283.4| Homo sapiens zinc finger protein 62 homolog (mouse) (ZFP62), transcript variant 1, mRNA	TGCCTCTGTAGCAGGCA
1	NM_000435.2	>gi|134244284|ref|NM_000435.2| Homo sapiens notch 3 (NOTCH3), mRNA	GGGGGCTGCAGCCCCCC
1	NM_003634.3	>gi|321267507|ref|NM_003634.3| Homo sapiens nipsnap homolog 1 (C. elegans) (NIPSNAP1), transcript variant 1, mRNA	AGTCTCGGGAGGAGACT
1	NM_004408.2	>gi|59853098|ref|NM_004408.2| Homo sapiens dynamin 1 (DNM1), transcript variant 1, mRNA	GGTCCCGGTGGGGGACC
1	NM_001177547.1	>gi|294774547|ref|NM_001177547.1| Homo sapiens sialic acid binding Ig-like lectin 6 (SIGLEC6), transcript variant 4, mRNA	TGCCCCTGCTGTGGGCA
1	NM_001030015.2	>gi|121582618|ref|NM_001030015.2| Homo sapiens opsin 4 (OPN4), transcript variant 2, mRNA	CACGCCGGCCGTGCGTG
1	NM_021137.4	>gi|221316727|ref|NM_021137.4| Homo sapiens tumor necrosis factor, alpha-induced protein 1 (endothelial) (TNFAIP1), mRNA	CCAGCCGGCTGGGCTGG
1	NM_001127582.1	>gi|189083820|ref|NM_001127582.1| Homo sapiens inhibitor of growth family, member 4 (ING4), transcript variant 9, mRNA	CCCTCCTGTGGTGAGGG
1	NM_021184.3	>gi|57165365|ref|NM_021184.3| Homo sapiens chromosome 6 open reading frame 47 (C6orf47), mRNA	GTCCCCTGAAGGGGGAC
1	NM_014738.4	>gi|157502196|ref|NM_014738.4| Homo sapiens KIAA0195 (KIAA0195), mRNA	CCCTGCAGCTGTCAGGG
1	NM_152415.2	>gi|223555918|ref|NM_152415.2| Homo sapiens vacuolar protein sorting 37 homolog A (S. cerevisiae) (VPS37A), transcript variant 1, mRNA	GCCCCCGGGGGCGGGGC
1	NM_001080436.1	>gi|122937268|ref|NM_001080436.1| Homo sapiens Wilms tumor 1 interacting protein (WTIP), mRNA	GAGCCCGGGTGCGGCTC
1	NM_015187.3	>gi|154689718|ref|NM_015187.3| Homo sapiens sel-1 suppressor of lin-12-like 3 (C. elegans) (SEL1L3), mRNA	CTCTCCAGATGAGAGAG
1	XR_108853.1	>gi|310120054|ref|XR_108853.1| PREDICTED: Homo sapiens hypothetical LOC100506507 (LOC100506507), miscRNA	AAAATCTGAAGCATTTT
1	NM_014927.3	>gi|281306723|ref|NM_014927.3| Homo sapiens connector enhancer of kinase suppressor of Ras 2 (CNKSR2), transcript variant 1, mRNA	AAAATCTGCAGAATTTT
1	NM_001166005.1	>gi|260436830|ref|NM_001166005.1| Homo sapiens erythrocyte membrane protein band 4.1 (elliptocytosis 1, RH-linked) (EPB41), transcript variant 1, mRNA	GAAAGCAGAGGACTTTC
1	XR_133178.1	>gi|341914160|ref|XR_133178.1| PREDICTED: Homo sapiens hypothetical LOC100293044 (LOC100293044), miscRNA	GAAGCCAGCTGGGCTTC
1	NM_001220488.1	>gi|333944014|ref|NM_001220488.1| Homo sapiens cadherin 13, H-cadherin (heart) (CDH13), transcript variant 2, mRNA	GTCAGCAGACGCCTGAC
1	NM_001251982.1	>gi|354623073|ref|NM_001251982.1| Homo sapiens RCAN family member 3 (RCAN3), transcript variant 7, mRNA	AAATTCAGTTGAAATTT
1	NM_000124.2	>gi|171846243|ref|NM_000124.2| Homo sapiens excision repair cross-complementing rodent repair deficiency, complementation group 6 (ERCC6), mRNA	GAGGCCAGCCGTGCCTC
1	XM_002344452.2	>gi|310124674|ref|XM_002344452.2| PREDICTED: Homo sapiens hypothetical protein LOC100287250 (LOC100287250), mRNA	CCGCGCCGCCGCCGCGG
1	NM_020160.1	>gi|57863280|ref|NM_020160.1| Homo sapiens Meis homeobox 3 (MEIS3), transcript variant 1, mRNA	CCCCGCTGGGGGCGGGG
1	NM_003468.3	>gi|111160871|ref|NM_003468.3| Homo sapiens frizzled family receptor 5 (FZD5), mRNA	GCCGCCCGCGGCGCGGC
1	NM_198376.2	>gi|373838742|ref|NM_198376.2| Homo sapiens calcium channel, voltage-dependent, T type, alpha 1G subunit (CACNA1G), transcript variant 14, mRNA	CGGAGCTGGTGTCTCCG
1	NM_024776.3	>gi|336176090|ref|NM_024776.3| Homo sapiens NKF3 kinase family member (PEAK1), mRNA	TGGGCCTGCAGAGCCCA
1	XR_109634.1	>gi|310124025|ref|XR_109634.1| PREDICTED: Homo sapiens hypothetical LOC100128310 (LOC100128310), miscRNA	GCTTTCAGATGCAAAGC
1	NM_001256009.1	>gi|365192576|ref|NM_001256009.1| Homo sapiens patatin-like phospholipase domain containing 8 (PNPLA8), transcript variant 4, mRNA	TTTTCCAGAAGAGAAAA
1	NM_080617.4	>gi|50593529|ref|NM_080617.4| Homo sapiens cerebellin 4 precursor (CBLN4), mRNA	CTTTGCGGGGGACAAAG
1	NM_138694.3	>gi|126131101|ref|NM_138694.3| Homo sapiens polycystic kidney and hepatic disease 1 (autosomal recessive) (PKHD1), transcript variant 1, mRNA	TTGGTCAGAGGAACCAA
1	NM_001195234.1	>gi|305377071|ref|NM_001195234.1| Homo sapiens tripartite motif containing 49-like 2 (TRIM49L2), mRNA	CCTACCAGCCGAGTAGG
1	NM_001656.3	>gi|44955890|ref|NM_001656.3| Homo sapiens tripartite motif containing 23 (TRIM23), transcript variant alpha, mRNA	TATAGCCGTAGTCTATA
1	NM_005374.3	>gi|52630446|ref|NM_005374.3| Homo sapiens membrane protein, palmitoylated 2 (MAGUK p55 subfamily member 2) (MPP2), mRNA	CATCTCTGATGGAGATG
1	NM_001127705.1	>gi|189163537|ref|NM_001127705.1| Homo sapiens serpin peptidase inhibitor, clade A (alpha-1 antiproteinase, antitrypsin), member 1 (SERPINA1), transcript variant 9, mRNA	GGCCTCCGAGGAAGGCC
1	NM_001460.2	>gi|59938777|ref|NM_001460.2| Homo sapiens flavin containing monooxygenase 2 (non-functional) (FMO2), mRNA	TTTCACAGATGATGAAA
1	NM_000685.4	>gi|122939142|ref|NM_000685.4| Homo sapiens angiotensin II receptor, type 1 (AGTR1), transcript variant 1, mRNA	GCGGGCGGGAGACCCGC
1	NM_015260.2	>gi|345842415|ref|NM_015260.2| Homo sapiens SIN3 transcription regulator homolog B (yeast) (SIN3B), mRNA	GGACCCTGTGGAGGTCC
1	NM_001230.4	>gi|98985796|ref|NM_001230.4| Homo sapiens caspase 10, apoptosis-related cysteine peptidase (CASP10), transcript variant 3, mRNA	GACTGCAGTGGACAGTC
1	NM_000389.4	>gi|310832422|ref|NM_000389.4| Homo sapiens cyclin-dependent kinase inhibitor 1A (p21, Cip1) (CDKN1A), transcript variant 1, mRNA	TGCTGCAGGGGACAGCA
1	NM_001134655.1	>gi|197383783|ref|NM_001134655.1| Homo sapiens zinc finger protein 213 (ZNF213), transcript variant 2, mRNA	TCGTCCCGGAGAGACGA
1	NM_012255.3	>gi|51702528|ref|NM_012255.3| Homo sapiens 5'-3' exoribonuclease 2 (XRN2), mRNA	TGAACCAGCAGCGTTCA
1	NM_015226.2	>gi|222136626|ref|NM_015226.2| Homo sapiens C-type lectin domain family 16, member A (CLEC16A), transcript variant 1, mRNA	TAAATCTGAAGCATTTA
1	NM_001025598.1	>gi|71040097|ref|NM_001025598.1| Homo sapiens Rho GTPase activating protein 30 (ARHGAP30), transcript variant 1, mRNA	CCCAGCAGCTGGCTGGG
1	NM_001005742.2	>gi|284807146|ref|NM_001005742.2| Homo sapiens glucosidase, beta, acid (GBA), transcript variant 3, mRNA	AGGGGCTGGAGGCCCCT
1	NM_152889.2	>gi|345090989|ref|NM_152889.2| Homo sapiens carbohydrate (chondroitin 4) sulfotransferase 13 (CHST13), mRNA	GGGAGCCGCCGCCTCCC
1	NM_018702.3	>gi|334358904|ref|NM_018702.3| Homo sapiens adenosine deaminase, RNA-specific, B2 (ADARB2), mRNA	CCACGCGGAGGTCGTGG
1	NM_002077.3	>gi|221625465|ref|NM_002077.3| Homo sapiens golgin A1 (GOLGA1), mRNA	TGCTTCCGATGGAAGCA
1	NM_001145176.1	>gi|223633889|ref|NM_001145176.1| Homo sapiens shisa homolog 7 (Xenopus laevis) (SHISA7), mRNA	GGGGCCCGGGGGGCCCC
1	NM_015833.3	>gi|237681084|ref|NM_015833.3| Homo sapiens adenosine deaminase, RNA-specific, B1 (ADARB1), transcript variant 2, mRNA	CCTGACGGGAGCTCAGG
1	NM_024424.3	>gi|309951093|ref|NM_024424.3| Homo sapiens Wilms tumor 1 (WT1), transcript variant B, mRNA	CGGCGCAGTGGGCGCCG
1	NM_080588.2	>gi|315221141|ref|NM_080588.2| Homo sapiens protein tyrosine phosphatase, non-receptor type 7 (PTPN7), transcript variant 2, mRNA	GGACCCTGCTGGGGTCC
1	NM_016039.2	>gi|187829519|ref|NM_016039.2| Homo sapiens chromosome 14 open reading frame 166 (C14orf166), mRNA	CCCGGCCGAGGCCCGGG
1	NM_001172309.1	>gi|288856247|ref|NM_001172309.1| Homo sapiens nexilin (F actin binding protein) (NEXN), transcript variant 2, mRNA	CCTTTCAGAGGAAAAGG
1	NM_001004334.2	>gi|93352553|ref|NM_001004334.2| Homo sapiens G protein-coupled receptor 179 (GPR179), mRNA	AGCAGCGGGCGGCTGCT
1	NM_001204159.2	>gi|345197209|ref|NM_001204159.2| Homo sapiens sphingosine kinase 2 (SPHK2), transcript variant 3, mRNA	AGGCCCCGGGGTGGCCT
1	NM_014804.2	>gi|154689846|ref|NM_014804.2| Homo sapiens KIAA0753 (KIAA0753), mRNA	TTAACCTGGGGAGTTAA
1	NM_001189.3	>gi|155030212|ref|NM_001189.3| Homo sapiens NK3 homeobox 2 (NKX3-2), mRNA	CTGCGCAGCTGCCGCAG
1	NM_001112734.2	>gi|260436844|ref|NM_001112734.2| Homo sapiens zinc finger and SCAN domain containing 30 (ZSCAN30), mRNA	AATTGCTGAGGGCAATT
1	NM_203351.1	>gi|42794766|ref|NM_203351.1| Homo sapiens mitogen-activated protein kinase kinase kinase 3 (MAP3K3), transcript variant 1, mRNA	CCGCGCGGGGGGCGCGG
1	NM_184041.2	>gi|342187194|ref|NM_184041.2| Homo sapiens aldolase A, fructose-bisphosphate (ALDOA), transcript variant 2, mRNA	AGCTGCTGCTGACAGCT
1	NM_198382.2	>gi|373838755|ref|NM_198382.2| Homo sapiens calcium channel, voltage-dependent, T type, alpha 1G subunit (CACNA1G), transcript variant 11, mRNA	CGGAGCTGGTGTCTCCG
1	NM_014323.2	>gi|14670359|ref|NM_014323.2| Homo sapiens POZ (BTB) and AT hook containing zinc finger 1 (PATZ1), transcript variant 1, mRNA	ATATTCTGCAGAAATAT
1	NM_001171511.2	>gi|298493311|ref|NM_001171511.2| Homo sapiens multiple coagulation factor deficiency 2 (MCFD2), transcript variant 7, mRNA	GCTCGCTGCCGGCGAGC
1	NR_033687.2	>gi|374717339|ref|NR_033687.2| Homo sapiens solute carrier family 25 (mitochondrial carrier; citrate transporter), member 1 (SLC25A1), transcript variant 2, non-coding RNA	AGGGGCTGCAGCCCCCT
1	NM_178857.5	>gi|117414136|ref|NM_178857.5| Homo sapiens retinitis pigmentosa 1-like 1 (RP1L1), mRNA	GTGGCCTGTGGGGCCAC
1	NR_028581.1	>gi|260166682|ref|NR_028581.1| Homo sapiens glucose 6 phosphatase, catalytic, 3 (G6PC3), transcript variant 3, non-coding RNA	ACCGGCTGGAGGCCGGT
1	NM_001168649.1	>gi|281306728|ref|NM_001168649.1| Homo sapiens connector enhancer of kinase suppressor of Ras 2 (CNKSR2), transcript variant 4, mRNA	AAAATCTGCAGAATTTT
1	NM_001042681.1	>gi|112382223|ref|NM_001042681.1| Homo sapiens arginine-glutamic acid dipeptide (RE) repeats (RERE), transcript variant 2, mRNA	CATCACTGAAGATGATG
1	NM_001017919.1	>gi|63054859|ref|NM_001017919.1| Homo sapiens RCC1 domain containing 1 (RCCD1), transcript variant 2, mRNA	CAGGGCAGCTGGCCCTG
1	XR_110430.1	>gi|310120535|ref|XR_110430.1| PREDICTED: Homo sapiens hypothetical LOC100133190 (LOC100133190), miscRNA	CAGCCCCGGGGGGGCTG
1	NM_018440.3	>gi|63054863|ref|NM_018440.3| Homo sapiens phosphoprotein associated with glycosphingolipid microdomains 1 (PAG1), mRNA	CAGGGCTGTGGTCCCTG
1	NM_001195263.1	>gi|305632787|ref|NM_001195263.1| Homo sapiens PDZ domain containing 7 (PDZD7), transcript variant 1, mRNA	CTTCCCGGAAGAGGAAG
1	NM_030980.1	>gi|13569959|ref|NM_030980.1| Homo sapiens interferon stimulated exonuclease gene 20kDa-like 2 (ISG20L2), mRNA	GCTCTCAGAAGAAGAGC
1	NM_000832.6	>gi|297374805|ref|NM_000832.6| Homo sapiens glutamate receptor, ionotropic, N-methyl D-aspartate 1 (GRIN1), transcript variant NR1-1, mRNA	GCTGCCTGGCGGGCAGC
1	NM_015478.6	>gi|306482603|ref|NM_015478.6| Homo sapiens l(3)mbt-like 1 (Drosophila) (L3MBTL1), transcript variant I, mRNA	CCTCACCGTGGCTGAGG
1	NM_015050.2	>gi|194688144|ref|NM_015050.2| Homo sapiens FtsJ methyltransferase domain containing 2 (FTSJD2), mRNA	CAGAGCTGTGGGCTCTG
1	NM_153719.3	>gi|301069406|ref|NM_153719.3| Homo sapiens nucleoporin 62kDa (NUP62), transcript variant 1, mRNA	TTTCTCTGTTGCAGAAA
1	NM_001135156.1	>gi|205830433|ref|NM_001135156.1| Homo sapiens D4, zinc and double PHD fingers family 1 (DPF1), transcript variant 3, mRNA	GGGGCCGGGTGGGCCCC
1	NM_001013635.3	>gi|197245385|ref|NM_001013635.3| Homo sapiens chromosome 12 open reading frame 68 (C12orf68), mRNA	GCCCTCAGGGGCAGGGC
1	NM_001105540.1	>gi|157688563|ref|NM_001105540.1| Homo sapiens diacylglycerol kinase, zeta (DGKZ), transcript variant 4, mRNA	CCTCCCAGGAGTGGAGG
1	NM_001012506.4	>gi|213688412|ref|NM_001012506.4| Homo sapiens coiled-coil domain containing 66 (CCDC66), transcript variant 2, mRNA	TGATTCTGATGAAATCA
1	NM_024656.2	>gi|31377696|ref|NM_024656.2| Homo sapiens glycosyltransferase 25 domain containing 1 (GLT25D1), mRNA	TCGCGCTGTTGGCGCGA
1	NM_178349.1	>gi|30387655|ref|NM_178349.1| Homo sapiens late cornified envelope 1B (LCE1B), mRNA	GGCTGCTGCAGCCAGCC
1	NM_001251853.1	>gi|353523784|ref|NM_001251853.1| Homo sapiens phosphoinositide-3-kinase, regulatory subunit 5 (PIK3R5), transcript variant 5, mRNA	TGCCCCTGAGGCGGGCA
1	NM_024070.3	>gi|57863284|ref|NM_024070.3| Homo sapiens poliovirus receptor related immunoglobulin domain containing (PVRIG), mRNA	CACCTCTGGGGAAGGTG
1	NM_020312.3	>gi|305855066|ref|NM_020312.3| Homo sapiens coenzyme Q9 homolog (S. cerevisiae) (COQ9), nuclear gene encoding mitochondrial protein, mRNA	CGTCGCCGTGGGCGACG
1	NM_001142413.1	>gi|215490133|ref|NM_001142413.1| Homo sapiens chromosome 9 open reading frame 47 (C9orf47), transcript variant 2, mRNA	ATATACTGTAGGTATAT
1	NM_013266.2	>gi|188497715|ref|NM_013266.2| Homo sapiens catenin (cadherin-associated protein), alpha 3 (CTNNA3), transcript variant 1, mRNA	TTACACGGAAGGTGTAA
1	NM_017556.2	>gi|66932981|ref|NM_017556.2| Homo sapiens filamin binding LIM protein 1 (FBLIM1), transcript variant 1, mRNA	CAGCCCTGCTGGGGCTG
1	NM_004433.4	>gi|167235022|ref|NM_004433.4| Homo sapiens E74-like factor 3 (ets domain transcription factor, epithelial-specific ) (ELF3), transcript variant 1, mRNA	TATGTCAGATGTACATA
1	NM_001034914.1	>gi|78190494|ref|NM_001034914.1| Homo sapiens Kv channel interacting protein 3, calsenilin (KCNIP3), transcript variant 2, mRNA	CCAGCCAGAGGGGCTGG
1	NM_145166.3	>gi|262263346|ref|NM_145166.3| Homo sapiens zinc finger and BTB domain containing 47 (ZBTB47), mRNA	CTTGACAGCTGGTCAAG
1	NM_001190388.1	>gi|298566324|ref|NM_001190388.1| Homo sapiens glucosamine (UDP-N-acetyl)-2-epimerase/N-acetylmannosamine kinase (GNE), transcript variant 3, mRNA	GATCACAGAAGGTGATC
1	NM_001030007.1	>gi|71773009|ref|NM_001030007.1| Homo sapiens adaptor-related protein complex 1, gamma 1 subunit (AP1G1), transcript variant 1, mRNA	AGGAGCAGTCGCCTCCT
1	NM_001256418.1	>gi|374081864|ref|NM_001256418.1| Homo sapiens ATP synthase mitochondrial F1 complex assembly factor 1 (ATPAF1), nuclear gene encoding mitochondrial protein, transcript variant 4, mRNA	GTGAACAGAGGATTCAC
1	NM_015465.4	>gi|356461014|ref|NM_015465.4| Homo sapiens gem (nuclear organelle) associated protein 5 (GEMIN5), transcript variant 1, mRNA	AACACCTGCAGAGTGTT
1	NM_199167.1	>gi|40316925|ref|NM_199167.1| Homo sapiens clusterin-like 1 (retinal) (CLUL1), transcript variant 2, mRNA	AAAACCTGAAGAGTTTT
1	NR_045529.1	>gi|357430767|ref|NR_045529.1| Homo sapiens FLJ00317 protein (LOC390660), non-coding RNA	CCCAGCGGCAGGCTGGG
1	NR_027116.1	>gi|224465150|ref|NR_027116.1| Homo sapiens uncharacterized LOC285768 (LOC285768), transcript variant 2, non-coding RNA	TCGAGCCGCAGGCTCGA
1	NM_018353.4	>gi|194473999|ref|NM_018353.4| Homo sapiens MIS18 binding protein 1 (MIS18BP1), mRNA	TTTCTCAGATGAAGAAA
1	NM_003053.3	>gi|215272387|ref|NM_003053.3| Homo sapiens solute carrier family 18 (vesicular monoamine), member 1 (SLC18A1), transcript variant 2, mRNA	CAACACCGTGGCTGTTG
1	NM_002938.4	>gi|298286494|ref|NM_002938.4| Homo sapiens ring finger protein 4 (RNF4), transcript variant 2, mRNA	CGGAGCCGAGGCCTCCG
1	NM_000362.4	>gi|75905820|ref|NM_000362.4| Homo sapiens TIMP metallopeptidase inhibitor 3 (TIMP3), mRNA	ACACCCAGGAGAGGTGT
1	NR_027835.1	>gi|240849187|ref|NR_027835.1| Homo sapiens apolipoprotein L, 3 (APOL3), transcript variant alpha/c, non-coding RNA	AAGCTCTGAAGAAGCTT
1	NM_001256334.1	>gi|373432603|ref|NM_001256334.1| Homo sapiens calcium channel, voltage-dependent, T type, alpha 1G subunit (CACNA1G), transcript variant 26, mRNA	CGGAGCTGGTGTCTCCG
1	NM_001136019.2	>gi|226958651|ref|NM_001136019.2| Homo sapiens Fc fragment of IgG, receptor, transporter, alpha (FCGRT), transcript variant 1, mRNA	GGGAGCAGCAGCCTCCC
1	NM_006166.3	>gi|45597173|ref|NM_006166.3| Homo sapiens nuclear transcription factor Y, beta (NFYB), mRNA	CAGAGCTGGGGTCTCTG
1	NM_032302.3	>gi|197245456|ref|NM_032302.3| Homo sapiens proteasome (prosome, macropain) assembly chaperone 3 (PSMG3), transcript variant 1, mRNA	CTCCCCGGTGGAGGGAG
1	XR_132469.1	>gi|341916328|ref|XR_132469.1| PREDICTED: Homo sapiens hypothetical LOC100131174 (LOC100131174), miscRNA	GACCCCGGCTGGGGGTC
1	NM_030971.3	>gi|49472836|ref|NM_030971.3| Homo sapiens sideroflexin 3 (SFXN3), mRNA	GCTGTCCGGGGCACAGC
1	NM_001144952.1	>gi|222352126|ref|NM_001144952.1| Homo sapiens sidekick cell adhesion molecule 2 (SDK2), mRNA	CATCACGGATGCTGATG
1	NM_001130417.1	>gi|194354000|ref|NM_001130417.1| Homo sapiens solute carrier family 8 (sodium/calcium exchanger), member 3 (SLC8A3), transcript variant g, mRNA	CTGCCCTGGAGAGGCAG
1	NM_001040108.1	>gi|91992161|ref|NM_001040108.1| Homo sapiens mutL homolog 3 (E. coli) (MLH3), transcript variant 1, mRNA	ATAAACGGATGTTTTAT
1	NM_178549.3	>gi|282395052|ref|NM_178549.3| Homo sapiens zinc finger protein 678 (ZNF678), transcript variant 1, mRNA	AATTTCAGTAGTAAATT
1	NM_001136191.2	>gi|258645111|ref|NM_001136191.2| Homo sapiens KN motif and ankyrin repeat domains 2 (KANK2), transcript variant 2, mRNA	CAGGGCTGAGGGCCCTG
1	NM_032156.3	>gi|332205980|ref|NM_032156.3| Homo sapiens caprin family member 2 (CAPRIN2), transcript variant 3, mRNA	TCTGCCGGAAGAGCAGA
1	NM_183352.1	>gi|34335133|ref|NM_183352.1| Homo sapiens SEC13 homolog (S. cerevisiae) (SEC13), transcript variant 1, mRNA	TGTCTCTGGTGGAGACA
1	XR_111630.1	>gi|310112978|ref|XR_111630.1| PREDICTED: Homo sapiens hypothetical LOC100507570 (LOC100507570), miscRNA	TGGTGCAGACGACACCA
1	NM_004420.2	>gi|153281157|ref|NM_004420.2| Homo sapiens dual specificity phosphatase 8 (DUSP8), mRNA	CCGGGCGGGCGCCCCGG
1	NM_033557.3	>gi|224451030|ref|NM_033557.3| Homo sapiens Yip1 interacting factor homolog B (S. cerevisiae) (YIF1B), transcript variant 2, mRNA	CTCCTCTGCAGCAGGAG
1	NM_004621.5	>gi|170014741|ref|NM_004621.5| Homo sapiens transient receptor potential cation channel, subfamily C, member 6 (TRPC6), mRNA	AAACACTGTGGTTGTTT
1	NM_001080547.1	>gi|124028520|ref|NM_001080547.1| Homo sapiens spleen focus forming virus (SFFV) proviral integration oncogene spi1 (SPI1), transcript variant 1, mRNA	GACGCCAGCTGGGCGTC
1	NM_015419.3	>gi|201860266|ref|NM_015419.3| Homo sapiens matrix-remodelling associated 5 (MXRA5), mRNA	GGAGTCTGGTGAACTCC
1	NM_001098414.1	>gi|148529015|ref|NM_001098414.1| Homo sapiens zinc finger protein 621 (ZNF621), transcript variant 2, mRNA	ACAAACTGAAGGTTTGT
1	NM_001160300.1	>gi|237757296|ref|NM_001160300.1| Homo sapiens pannexin 2 (PANX2), transcript variant 2, mRNA	CCTGCCGGGCGCGCAGG
1	NM_023001.2	>gi|115334678|ref|NM_023001.2| Homo sapiens AT rich interactive domain 4A (RBP1-like) (ARID4A), transcript variant 3, mRNA	TCATCCAGTAGTGATGA
1	NM_001168648.1	>gi|281306726|ref|NM_001168648.1| Homo sapiens connector enhancer of kinase suppressor of Ras 2 (CNKSR2), transcript variant 3, mRNA	AAAATCTGCAGAATTTT
1	NM_003870.3	>gi|57242794|ref|NM_003870.3| Homo sapiens IQ motif containing GTPase activating protein 1 (IQGAP1), mRNA	TCTTGCTGAAGCCAAGA
1	NR_039998.1	>gi|338221691|ref|NR_039998.1| Homo sapiens uncharacterized LOC100506655 (LOC100506655), non-coding RNA	CCTCCCTGCAGGGGAGG
1	NM_020728.2	>gi|197245447|ref|NM_020728.2| Homo sapiens extended synaptotagmin-like protein 2 (ESYT2), mRNA	CCTCCCAGATGTGGAGG
1	NM_003626.3	>gi|351542243|ref|NM_003626.3| Homo sapiens protein tyrosine phosphatase, receptor type, f polypeptide (PTPRF), interacting protein (liprin), alpha 1 (PPFIA1), transcript variant 2, mRNA	TCTCTCAGCTGGAGAGA
1	NM_001003406.1	>gi|51093858|ref|NM_001003406.1| Homo sapiens calcium channel, voltage-dependent, T type, alpha 1I subunit (CACNA1I), transcript variant 2, mRNA	GCCGCCTGGAGGGCGGC
1	NM_014771.3	>gi|333440438|ref|NM_014771.3| Homo sapiens ring finger protein 40, E3 ubiquitin protein ligase (RNF40), transcript variant 1, mRNA	CTTCCCAGGAGGGGAAG
1	NM_001243156.1	>gi|341926280|ref|NM_001243156.1| Homo sapiens TATA box binding protein (TBP)-associated factor, RNA polymerase I, C, 110kDa (TAF1C), transcript variant 3, mRNA	TTTTCCTGTGGGGAAAA
1	NM_001197114.1	>gi|308199418|ref|NM_001197114.1| Homo sapiens IQCJ-SCHIP1 readthrough (IQCJ-SCHIP1), transcript variant 2, mRNA	GCCGGCTGGGGGCCGGC
1	NM_001166339.1	>gi|284005310|ref|NM_001166339.1| Homo sapiens WBSCR19-like protein 3 (SPDYE2L), mRNA	GAAACCAGGAGCGTTTC
1	NM_017836.3	>gi|56549670|ref|NM_017836.3| Homo sapiens solute carrier family 41, member 3 (SLC41A3), transcript variant 2, mRNA	CCGCCCGGCCGGGGCGG
1	NM_001142312.1	>gi|214831833|ref|NM_001142312.1| Homo sapiens transmembrane protein 169 (TMEM169), transcript variant 4, mRNA	CAAACCAGAGGAGTTTG
1	XR_112444.1	>gi|310114320|ref|XR_112444.1| PREDICTED: Homo sapiens hypothetical LOC654841 (LOC654841), miscRNA	AACCACTGATGCTGGTT
1	NM_001256277.1	>gi|372266170|ref|NM_001256277.1| Homo sapiens RAB34, member RAS oncogene family (RAB34), transcript variant 6, mRNA	CACCCCGGCCGCGGGTG
1	NM_002603.3	>gi|341823662|ref|NM_002603.3| Homo sapiens phosphodiesterase 7A (PDE7A), transcript variant 1, mRNA	AGAAACCGGTGCTTTCT
1	NM_201995.2	>gi|295842309|ref|NM_201995.2| Homo sapiens splicing factor 1 (SF1), transcript variant 2, mRNA	GGGCCCGGAGGTGGCCC
1	NM_173564.2	>gi|37537553|ref|NM_173564.2| Homo sapiens neuronal tyrosine-phosphorylated phosphoinositide-3-kinase adaptor 1 (NYAP1), mRNA	TGGCCCTGGCGGGGCCA
1	NM_001605.2	>gi|109148541|ref|NM_001605.2| Homo sapiens alanyl-tRNA synthetase (AARS), mRNA	AAATCCGGCAGCGATTT
1	XR_133275.1	>gi|341914347|ref|XR_133275.1| PREDICTED: Homo sapiens hypothetical LOC100505974 (LOC100505974), miscRNA	TGGGACGGGTGGTCCCA
1	NM_024507.3	>gi|359279857|ref|NM_024507.3| Homo sapiens kringle containing transmembrane protein 2 (KREMEN2), transcript variant 2, mRNA	CCCCACGGCCGCTGGGG
1	NM_001136052.2	>gi|315221114|ref|NM_001136052.2| Homo sapiens carnitine palmitoyltransferase 1C (CPT1C), transcript variant 1, mRNA	TGAGCCCGCGGGGCTCA
1	NM_001202556.1	>gi|321400139|ref|NM_001202556.1| Homo sapiens CD44 molecule (Indian blood group) (CD44), transcript variant 7, mRNA	TTTGTCAGAGGCACAAA
1	NM_002211.3	>gi|182519230|ref|NM_002211.3| Homo sapiens integrin, beta 1 (fibronectin receptor, beta polypeptide, antigen CD29 includes MDF2, MSK12) (ITGB1), transcript variant 1A, mRNA	AACCACAGCAGTTGGTT
1	NM_004184.3	>gi|47419913|ref|NM_004184.3| Homo sapiens tryptophanyl-tRNA synthetase (WARS), transcript variant 1, mRNA	CGAGGCAGCAGCCCTCG
1	NM_001810.5	>gi|51944960|ref|NM_001810.5| Homo sapiens centromere protein B, 80kDa (CENPB), mRNA	CCGCCCCGGGGCGGCGG
1	NM_030959.2	>gi|31377669|ref|NM_030959.2| Homo sapiens olfactory receptor, family 12, subfamily D, member 3 (OR12D3), mRNA	CCTGACTGGTGTTCAGG
1	NM_001122853.1	>gi|171184446|ref|NM_001122853.1| Homo sapiens myozenin 3 (MYOZ3), transcript variant 1, mRNA	CTGGCCGGAAGCGCCAG
1	NM_001110556.1	>gi|160420316|ref|NM_001110556.1| Homo sapiens filamin A, alpha (FLNA), transcript variant 2, mRNA	GGGCCCCGGAGAGGCCC
1	NM_001166359.1	>gi|261862351|ref|NM_001166359.1| Homo sapiens serine hydroxymethyltransferase 2 (mitochondrial) (SHMT2), transcript variant 5, mRNA	CAGGCCAGGAGAGCCTG
1	NM_004028.3	>gi|50659062|ref|NM_004028.3| Homo sapiens aquaporin 4 (AQP4), transcript variant b, mRNA	CAAAACTGGGGATTTTG
1	NR_033680.1	>gi|296531370|ref|NR_033680.1| Homo sapiens caspase recruitment domain family, member 8 (CARD8), transcript variant 9, non-coding RNA	ATTTCCTGATGAGAAAT
1	NM_017854.1	>gi|8923476|ref|NM_017854.1| Homo sapiens transmembrane protein 160 (TMEM160), mRNA	GGCCTCCGCGGAAGGCC
1	NM_016242.3	>gi|229576879|ref|NM_016242.3| Homo sapiens endomucin (EMCN), transcript variant 1, mRNA	AGCTGCTGGTGGCAGCT
1	NM_001257370.1	>gi|383387815|ref|NM_001257370.1| Homo sapiens essential meiotic endonuclease 1 homolog 2 (S. pombe) (EME2), mRNA	CAGCCCAGCCGTGGCTG
1	XR_110276.1	>gi|310123089|ref|XR_110276.1| PREDICTED: Homo sapiens hypothetical LOC100506110 (LOC100506110), miscRNA	CAGCACTGCAGGTGCTG
1	NM_006953.3	>gi|266456142|ref|NM_006953.3| Homo sapiens uroplakin 3A (UPK3A), transcript variant 1, mRNA	CAAAGCTGTGGCCTTTG
1	NM_004852.2	>gi|119220563|ref|NM_004852.2| Homo sapiens one cut homeobox 2 (ONECUT2), mRNA	ATTTTCAGCTGTAAAAT
1	XM_001721240.4	>gi|341914455|ref|XM_001721240.4| PREDICTED: Homo sapiens HEAT repeat containing 7B1 (HEATR7B1), mRNA	CTCCTCTGCCGGAGGAG
1	NM_001199266.1	>gi|313102994|ref|NM_001199266.1| Homo sapiens diacylglycerol kinase, zeta (DGKZ), transcript variant 5, mRNA	CCTCCCAGGAGTGGAGG
1	NM_014873.2	>gi|198386337|ref|NM_014873.2| Homo sapiens lysophosphatidylglycerol acyltransferase 1 (LPGAT1), mRNA	GCACACTGATGATGTGC
1	NM_020812.3	>gi|364023823|ref|NM_020812.3| Homo sapiens dedicator of cytokinesis 6 (DOCK6), mRNA	CGTCCCTGGTGGGGACG
1	NM_001252650.1	>gi|358001100|ref|NM_001252650.1| Homo sapiens retinol dehydrogenase 11 (all-trans/9-cis/11-cis) (RDH11), transcript variant 2, mRNA	TGCCGCTGCAGCCGGCA
1	NM_032777.9	>gi|300934749|ref|NM_032777.9| Homo sapiens G protein-coupled receptor 124 (GPR124), mRNA	AGGGGCAGCGGCCCCCT
1	NM_001142269.2	>gi|336595360|ref|NM_001142269.2| Homo sapiens gamma-glutamyl carboxylase (GGCX), transcript variant 2, mRNA	CAGAGCTGCAGCCTCTG
1	NM_015092.4	>gi|219277632|ref|NM_015092.4| Homo sapiens smg-1 homolog, phosphatidylinositol 3-kinase-related kinase (C. elegans) (SMG1), mRNA	CACCACAGTCGGTGGTG
1	NM_001193421.1	>gi|301171535|ref|NM_001193421.1| Homo sapiens teashirt zinc finger homeobox 2 (TSHZ2), transcript variant 2, mRNA	TCATTCTGAAGTAATGA
1	NM_001199753.1	>gi|315221118|ref|NM_001199753.1| Homo sapiens carnitine palmitoyltransferase 1C (CPT1C), transcript variant 4, mRNA	TGAGCCCGCGGGGCTCA
1	NM_001142574.1	>gi|217035147|ref|NM_001142574.1| Homo sapiens IMP (inosine 5'-monophosphate) dehydrogenase 1 (IMPDH1), transcript variant 6, mRNA	AGGGGCAGGCGGCCCCT
1	NM_001193321.1	>gi|300863150|ref|NM_001193321.1| Homo sapiens inhibitor of kappa light polypeptide gene enhancer in B-cells, kinase epsilon (IKBKE), transcript variant 3, mRNA	CCTGGCTGCTGGCCAGG
1	NM_001003895.1	>gi|51538580|ref|NM_001003895.1| Homo sapiens chromodomain protein, Y-linked, 1B (CDY1B), transcript variant 2, mRNA	TGCTGCAGATGACAGCA
1	NR_046361.1	>gi|377520147|ref|NR_046361.1| Homo sapiens family with sequence similarity 49, member B (FAM49B), transcript variant 5, non-coding RNA	AGATGCAGAAGGCATCT
1	NM_005077.3	>gi|34147712|ref|NM_005077.3| Homo sapiens transducin-like enhancer of split 1 (E(sp1) homolog, Drosophila) (TLE1), mRNA	TGGGCCTGGGGCGCCCA
1	NM_017991.4	>gi|169234785|ref|NM_017991.4| Homo sapiens KAT8 regulatory NSL complex subunit 3 (KANSL3), transcript variant 2, mRNA	GGGCTCAGGAGCAGCCC
1	NR_036634.1	>gi|307574635|ref|NR_036634.1| Homo sapiens transforming growth factor, beta receptor III (TGFBR3), transcript variant 4, non-coding RNA	GCTCGCCGCCGCCGAGC
1	NM_002078.4	>gi|289577132|ref|NM_002078.4| Homo sapiens golgin A4 (GOLGA4), transcript variant 2, mRNA	TTTTTCAGAGGAAAAAA
1	NM_017729.3	>gi|148539854|ref|NM_017729.3| Homo sapiens EPS8-like 1 (EPS8L1), transcript variant 2, mRNA	GTCCCCGGAGGAGGGAC
1	NM_001198956.1	>gi|312176365|ref|NM_001198956.1| Homo sapiens DDB1 and CUL4 associated factor 6 (DCAF6), transcript variant 3, mRNA	CGGCCCGGGTGCGGCCG
1	NM_203500.1	>gi|45269144|ref|NM_203500.1| Homo sapiens kelch-like ECH-associated protein 1 (KEAP1), transcript variant 1, mRNA	GGCCTCAGGGGGAGGCC
1	XR_132854.1	>gi|341915054|ref|XR_132854.1| PREDICTED: Homo sapiens hypothetical LOC100507673 (LOC100507673), miscRNA	GTGTGCCGTCGTCACAC
1	NM_001098635.1	>gi|148839345|ref|NM_001098635.1| Homo sapiens seizure related 6 homolog (mouse) (SEZ6), transcript variant 2, mRNA	TCTGGCTGGAGCCCAGA
1	NM_000020.2	>gi|116734711|ref|NM_000020.2| Homo sapiens activin A receptor type II-like 1 (ACVRL1), transcript variant 1, mRNA	GCAACCTGCAGTGTTGC
1	NM_001033564.1	>gi|75677558|ref|NM_001033564.1| Homo sapiens chromosome 6 open reading frame 225 (C6orf225), mRNA	GCCTTCTGTGGAAAGGC
1	NM_001105558.1	>gi|157738686|ref|NM_001105558.1| Homo sapiens WEE1 homolog 2 (S. pombe) (WEE2), mRNA	ATAAGCTGAGGTCTTAT
1	NR_003249.2	>gi|332801092|ref|NR_003249.2| Homo sapiens heterogeneous nuclear ribonucleoprotein D-like (HNRPDL), transcript variant 3, non-coding RNA	GGGCGCAGGCGGCGCCC
1	NM_001130004.1	>gi|194097349|ref|NM_001130004.1| Homo sapiens actinin, alpha 1 (ACTN1), transcript variant 1, mRNA	GAGATCGGGAGGATCTC
1	XR_133252.1	>gi|341914283|ref|XR_133252.1| PREDICTED: Homo sapiens hypothetical LOC100506392 (LOC100506392), miscRNA	GGGTGCCGCTGGCACCC
1	NR_003503.1	>gi|134948581|ref|NR_003503.1| Homo sapiens gamma-glutamyltransferase 8 pseudogene (GGT8P), non-coding RNA	GGCCACTGTGGCTGGCC
1	NM_006615.2	>gi|54112395|ref|NM_006615.2| Homo sapiens calpain 9 (CAPN9), transcript variant 1, mRNA	GAAAGCTGCAGGCTTTC
1	NM_177477.2	>gi|94538333|ref|NM_177477.2| Homo sapiens Ly6/neurotoxin 1 (LYNX1), transcript variant 5, mRNA	CCAGGCGGAGGTCCTGG
1	NM_003627.5	>gi|311771735|ref|NM_003627.5| Homo sapiens solute carrier family 43, member 1 (SLC43A1), transcript variant 1, mRNA	CCTTTCAGAAGGAAAGG
1	NM_006292.3	>gi|332000018|ref|NM_006292.3| Homo sapiens tumor susceptibility gene 101 (TSG101), mRNA	CAGCCCAGCAGCGGCTG
1	NM_001159575.1	>gi|227430286|ref|NM_001159575.1| Homo sapiens sodium channel, non-voltage-gated 1 alpha subunit (SCNN1A), transcript variant 3, mRNA	ACACACAGCAGGTGTGT
1	NM_007118.2	>gi|45439358|ref|NM_007118.2| Homo sapiens triple functional domain (PTPRF interacting) (TRIO), mRNA	CGTCTCTGGGGAAGACG
1	NM_014767.2	>gi|197313712|ref|NM_014767.2| Homo sapiens sparc/osteonectin, cwcv and kazal-like domains proteoglycan (testican) 2 (SPOCK2), transcript variant 2, mRNA	GAAAGCTGCAGCCTTTC
1	NM_213645.1	>gi|47419917|ref|NM_213645.1| Homo sapiens tryptophanyl-tRNA synthetase (WARS), transcript variant 3, mRNA	CGAGGCAGCAGCCCTCG
1	NR_027834.1	>gi|240849182|ref|NR_027834.1| Homo sapiens apolipoprotein L, 3 (APOL3), transcript variant alpha/b, non-coding RNA	AAGCTCTGAAGAAGCTT
1	NM_015711.3	>gi|163914391|ref|NM_015711.3| Homo sapiens glioma tumor suppressor candidate region gene 1 (GLTSCR1), mRNA	AGGCGCGGGGGCCGCCT
1	NM_002011.3	>gi|47524172|ref|NM_002011.3| Homo sapiens fibroblast growth factor receptor 4 (FGFR4), transcript variant 1, mRNA	GCTCCCGGCCGAGGAGC
1	NM_019624.3	>gi|156071448|ref|NM_019624.3| Homo sapiens ATP-binding cassette, sub-family B (MDR/TAP), member 9 (ABCB9), transcript variant 2, mRNA	GGTGGCTGCTGTCCACC
1	NM_052849.2	>gi|33086946|ref|NM_052849.2| Homo sapiens chromosome 15 open reading frame 57 (C15orf57), transcript variant 2, mRNA	CCGAGCAGCTGTCTCGG
1	NM_032447.3	>gi|56237020|ref|NM_032447.3| Homo sapiens fibrillin 3 (FBN3), mRNA	CGGGGCTGGGGGCCCCG
1	NM_001256071.1	>gi|366039978|ref|NM_001256071.1| Homo sapiens ring finger protein 213 (RNF213), transcript variant 3, mRNA	CTGGCCAGCCGAGCCAG
1	NM_001099335.1	>gi|150170726|ref|NM_001099335.1| Homo sapiens phytanoyl-CoA 2-hydroxylase interacting protein (PHYHIP), transcript variant 1, mRNA	AGCTTCAGGAGAAAGCT
1	NM_001145152.1	>gi|223555920|ref|NM_001145152.1| Homo sapiens vacuolar protein sorting 37 homolog A (S. cerevisiae) (VPS37A), transcript variant 2, mRNA	GCCCCCGGGGGCGGGGC
1	NM_017888.2	>gi|38505219|ref|NM_017888.2| Homo sapiens acyl-CoA synthetase medium-chain family member 5 (ACSM5), mRNA	CTGCTCAGCTGAAGCAG
1	NM_024110.4	>gi|384229056|ref|NM_024110.4| Homo sapiens caspase recruitment domain family, member 14 (CARD14), transcript variant 1, mRNA	GACCACAGAAGCTGGTC
1	NM_001174094.1	>gi|291575187|ref|NM_001174094.1| Homo sapiens zinc finger E-box binding homeobox 1 (ZEB1), transcript variant 7, mRNA	AAGAACTGAAGTTTCTT
1	NM_012194.2	>gi|302129636|ref|NM_012194.2| Homo sapiens chromosome 11 open reading frame 41 (C11orf41), mRNA	GGAGACAGTGGTTCTCC
1	NM_001034850.2	>gi|356582279|ref|NM_001034850.2| Homo sapiens family with sequence similarity 134, member B (FAM134B), transcript variant 1, mRNA	CAGTTCTGCTGAAACTG
1	NM_001184974.1	>gi|296923796|ref|NM_001184974.1| Homo sapiens protein kinase C and casein kinase substrate in neurons 3 (PACSIN3), transcript variant 3, mRNA	CTGCGCTGGTGGCGCAG
1	NM_001009813.1	>gi|57863278|ref|NM_001009813.1| Homo sapiens Meis homeobox 3 (MEIS3), transcript variant 2, mRNA	CCCCGCTGGGGGCGGGG
1	NR_029390.1	>gi|261278317|ref|NR_029390.1| Homo sapiens uncharacterized LOC284412 (LOC284412), non-coding RNA	ACACACAGAAGGTGTGT
1	NM_198396.2	>gi|373432605|ref|NM_198396.2| Homo sapiens calcium channel, voltage-dependent, T type, alpha 1G subunit (CACNA1G), transcript variant 3, mRNA	CGGAGCTGGTGTCTCCG
1	NM_138396.5	>gi|344313167|ref|NM_138396.5| Homo sapiens membrane-associated ring finger (C3HC4) 9 (MARCH9), mRNA	AGGGGCTGTAGACCCCT
1	NM_144660.2	>gi|292658771|ref|NM_144660.2| Homo sapiens sterile alpha motif domain containing 8 (SAMD8), transcript variant 2, mRNA	TCCGACGGCGGCTCGGA
1	NM_001076780.1	>gi|116006952|ref|NM_001076780.1| Homo sapiens polycystic kidney disease 1-like 2 (PKD1L2), transcript variant 3, mRNA	TGCCCCAGAGGAGGGCA
1	NM_178518.2	>gi|31341836|ref|NM_178518.2| Homo sapiens transmembrane protein 102 (TMEM102), mRNA	GTGCCCGGTGGCGGCAC
1	NR_003149.1	>gi|113722121|ref|NR_003149.1| Homo sapiens G protein-coupled receptor 98 (GPR98), transcript variant 2, non-coding RNA	TATTTCGGAAGAAAATA
1	NM_001177382.1	>gi|293651599|ref|NM_001177382.1| Homo sapiens cytoplasmic polyadenylation element binding protein 2 (CPEB2), transcript variant D, mRNA	GGGGGCGGGGGGCCCCC
1	NM_001145728.2	>gi|372266130|ref|NM_001145728.2| Homo sapiens intermediate filament tail domain containing 1 (IFLTD1), transcript variant 1, mRNA	AGCTACTGTAGGTAGCT
1	NM_001080442.1	>gi|122937280|ref|NM_001080442.1| Homo sapiens solute carrier family 38, member 8 (SLC38A8), mRNA	GGAAGCAGGGGCCTTCC
1	NM_001184834.1	>gi|296317296|ref|NM_001184834.1| Homo sapiens G protein-coupled receptor 64 (GPR64), transcript variant 6, mRNA	GAACACTGCTGCTGTTC
1	NM_016623.4	>gi|377520144|ref|NM_016623.4| Homo sapiens family with sequence similarity 49, member B (FAM49B), transcript variant 2, mRNA	AGATGCAGAAGGCATCT
1	NM_006259.1	>gi|5453977|ref|NM_006259.1| Homo sapiens protein kinase, cGMP-dependent, type II (PRKG2), mRNA	AAAATCTGAGGTATTTT
1	NM_001242318.2	>gi|341823661|ref|NM_001242318.2| Homo sapiens phosphodiesterase 7A (PDE7A), transcript variant 3, mRNA	AGAAACCGGTGCTTTCT
1	NM_001129840.1	>gi|193788535|ref|NM_001129840.1| Homo sapiens calcium channel, voltage-dependent, L type, alpha 1C subunit (CACNA1C), transcript variant 14, mRNA	CTGCCCTGTCGTGGCAG
1	NM_006285.2	>gi|66932998|ref|NM_006285.2| Homo sapiens testis-specific kinase 1 (TESK1), mRNA	CCGGGCTGGGGGCCCGG
1	NM_006618.3	>gi|57242795|ref|NM_006618.3| Homo sapiens lysine (K)-specific demethylase 5B (KDM5B), mRNA	GTTTGCAGAAGCCAAAC
1	NM_001279.3	>gi|156523971|ref|NM_001279.3| Homo sapiens cell death-inducing DFFA-like effector a (CIDEA), transcript variant 1, mRNA	GCACGCAGCAGGCGTGC
1	NM_001112724.1	>gi|163310762|ref|NM_001112724.1| Homo sapiens serine/threonine kinase 32A (STK32A), transcript variant 1, mRNA	AGGGTCTGGAGCACCCT
1	XM_291816.8	>gi|310120634|ref|XM_291816.8| PREDICTED: Homo sapiens otogelin, transcript variant 2 (OTOG), mRNA	GCTGGCAGGTGCCCAGC
1	NM_006856.2	>gi|194239641|ref|NM_006856.2| Homo sapiens activating transcription factor 7 (ATF7), transcript variant 2, mRNA	GGTGGCTGCTGGCCACC
1	NM_133452.2	>gi|123173756|ref|NM_133452.2| Homo sapiens ribonucleoprotein, PTB-binding 1 (RAVER1), mRNA	GCAGCCTGGAGCGCTGC
1	NM_006336.2	>gi|33589813|ref|NM_006336.2| Homo sapiens zer-1 homolog (C. elegans) (ZER1), mRNA	CCTCTCAGAGGCAGAGG
1	NM_153442.3	>gi|224282181|ref|NM_153442.3| Homo sapiens G protein-coupled receptor 26 (GPR26), mRNA	ATGATCTGGGGCATCAT
1	NM_001243177.1	>gi|342187210|ref|NM_001243177.1| Homo sapiens aldolase A, fructose-bisphosphate (ALDOA), transcript variant 6, mRNA	AGCTGCTGCTGACAGCT
1	NM_052827.2	>gi|166362718|ref|NM_052827.2| Homo sapiens cyclin-dependent kinase 2 (CDK2), transcript variant 2, mRNA	CAGCCCGGGTGGGGCTG
1	NM_002689.2	>gi|20127447|ref|NM_002689.2| Homo sapiens polymerase (DNA directed), alpha 2 (70kD subunit) (POLA2), mRNA	AAGCTCAGCGGTAGCTT
1	NR_004436.1	>gi|161484677|ref|NR_004436.1| Homo sapiens small ILF3/NF90-associated RNA A2 (SNAR-A2), small nuclear RNA	CAGGCCGGTTGCGCCTG
1	NM_032941.2	>gi|209977007|ref|NM_032941.2| Homo sapiens RecQ protein-like (DNA helicase Q1-like) (RECQL), transcript variant 2, mRNA	CACTGCTGTAGTCAGTG
1	NM_024525.4	>gi|296531394|ref|NM_024525.4| Homo sapiens tetratricopeptide repeat domain 13 (TTC13), transcript variant 1, mRNA	CGGCGCTGTGGCCGCCG
1	NM_017644.3	>gi|62865888|ref|NM_017644.3| Homo sapiens kelch-like 24 (Drosophila) (KLHL24), mRNA	TTTTTCTGTTGTAAAAA
1	NR_033290.1	>gi|288541300|ref|NR_033290.1| Homo sapiens family with sequence similarity 114, member A1 (FAM114A1), transcript variant 2, non-coding RNA	CCAGTCCGTGGCACTGG
1	XR_111231.1	>gi|310110271|ref|XR_111231.1| PREDICTED: Homo sapiens hypothetical LOC100507165 (LOC100507165), miscRNA	TGCAGCTGCTGTCTGCA
1	NR_034098.1	>gi|300795626|ref|NR_034098.1| Homo sapiens echinoderm microtubule associated protein like 2 (EML2), transcript variant 4, non-coding RNA	CGTGGCAGAGGGCCACG
1	NM_032932.3	>gi|54111426|ref|NM_032932.3| Homo sapiens RAB11 family interacting protein 4 (class II) (RAB11FIP4), mRNA	GGCCTCTGGAGCAGGCC
1	NM_021135.4	>gi|56243487|ref|NM_021135.4| Homo sapiens ribosomal protein S6 kinase, 90kDa, polypeptide 2 (RPS6KA2), transcript variant 1, mRNA	TCCAGCTGGAGGCTGGA
1	NM_198377.2	>gi|373838772|ref|NM_198377.2| Homo sapiens calcium channel, voltage-dependent, T type, alpha 1G subunit (CACNA1G), transcript variant 2, mRNA	CGGAGCTGGTGTCTCCG
1	NR_026800.1	>gi|223453018|ref|NR_026800.1| Homo sapiens KIAA0125 (KIAA0125), non-coding RNA	TTCTGCTGGGGGCAGAA
1	NR_026961.1	>gi|224028235|ref|NR_026961.1| Homo sapiens uncharacterized LOC284837 (LOC284837), non-coding RNA	AGACTCCGAGGCAGTCT
1	NM_004809.4	>gi|375493499|ref|NM_004809.4| Homo sapiens stomatin (EPB72)-like 1 (STOML1), transcript variant 1, mRNA	CCTGGCTGCAGTCCAGG
1	NM_001172630.1	>gi|289547506|ref|NM_001172630.1| Homo sapiens Rho GTPase activating protein 33 (ARHGAP33), transcript variant 2, mRNA	CTGGGCCGGGGCCCCAG
1	NM_001032386.1	>gi|74099701|ref|NM_001032386.1| Homo sapiens sulfite oxidase (SUOX), nuclear gene encoding mitochondrial protein, transcript variant 2, mRNA	CAGTGCTGAAGACACTG
1	NM_020126.4	>gi|345196208|ref|NM_020126.4| Homo sapiens sphingosine kinase 2 (SPHK2), transcript variant 1, mRNA	AGGCCCCGGGGTGGCCT
1	NM_032390.4	>gi|222352110|ref|NM_032390.4| Homo sapiens MKI67 (FHA domain) interacting nucleolar phosphoprotein (MKI67IP), mRNA	ATTTTCAGAGGAAAAAT
1	NM_182932.1	>gi|33946303|ref|NM_182932.1| Homo sapiens solute carrier family 8 (sodium/calcium exchanger), member 3 (SLC8A3), transcript variant d, mRNA	CTGCCCTGGAGAGGCAG
1	NM_152590.3	>gi|372266132|ref|NM_152590.3| Homo sapiens intermediate filament tail domain containing 1 (IFLTD1), transcript variant 2, mRNA	AGCTACTGTAGGTAGCT
1	NM_153210.3	>gi|148612810|ref|NM_153210.3| Homo sapiens ubiquitin specific peptidase 43 (USP43), mRNA	GCTTCCAGATGGGAAGC
1	NM_022450.3	>gi|190341096|ref|NM_022450.3| Homo sapiens rhomboid 5 homolog 1 (Drosophila) (RHBDF1), mRNA	CATGCCAGCTGGGCATG
1	NR_024223.1	>gi|209863054|ref|NR_024223.1| Homo sapiens small ILF3/NF90-associated RNA A5 (SNAR-A5), small nuclear RNA	CAGGCCGGTTGCGCCTG
1	NM_014935.3	>gi|376315420|ref|NM_014935.3| Homo sapiens pleckstrin homology domain containing, family A member 6 (PLEKHA6), mRNA	CAAAGCCGTCGCCTTTG
1	NM_021239.2	>gi|222080050|ref|NM_021239.2| Homo sapiens RNA binding motif protein 25 (RBM25), mRNA	GAACCCTGATGTGGTTC
1	NR_040029.1	>gi|338797727|ref|NR_040029.1| Homo sapiens uncharacterized LOC284395 (LOC284395), non-coding RNA	TTCCCCTGATGTGGGAA
1	NM_001171613.1	>gi|284172430|ref|NM_001171613.1| Homo sapiens prolyl endopeptidase-like (PREPL), transcript variant 6, mRNA	GTTTGCAGAAGGCAAAC
1	NM_178831.6	>gi|253970398|ref|NM_178831.6| Homo sapiens GATS, stromal antigen 3 opposite strand (GATS), transcript variant 1, mRNA	CCAAGCTGGGGCCTTGG
1	NM_001128933.1	>gi|193083184|ref|NM_001128933.1| Homo sapiens synaptopodin 2 (SYNPO2), transcript variant 2, mRNA	TTGTGCTGTAGCCACAA
1	NM_001243812.1	>gi|345091033|ref|NM_001243812.1| Homo sapiens calcium channel, voltage-dependent, N type, alpha 1B subunit (CACNA1B), transcript variant 2, mRNA	GCCCCCGGGAGAGGGGC
1	NM_001145292.1	>gi|223718018|ref|NM_001145292.1| Homo sapiens phosphodiesterase 6B, cGMP-specific, rod, beta (PDE6B), transcript variant 3, mRNA	AATGACTGAAGATCATT
1	NM_005986.2	>gi|30179899|ref|NM_005986.2| Homo sapiens SRY (sex determining region Y)-box 1 (SOX1), mRNA	CGCCGCTGCGGGCGGCG
1	NM_018158.2	>gi|155722989|ref|NM_018158.2| Homo sapiens solute carrier family 4 (anion exchanger), member 1, adaptor protein (SLC4A1AP), mRNA	TGCTTCGGCAGGAAGCA
1	NR_033884.1	>gi|299829191|ref|NR_033884.1| Homo sapiens HIV-1 Tat specific factor 1 pseudogene 2 (HTATSF1P2), non-coding RNA	ACAGCCAGCAGTGCTGT
1	NM_148970.1	>gi|23200030|ref|NM_148970.1| Homo sapiens tumor necrosis factor receptor superfamily, member 25 (TNFRSF25), transcript variant 7, mRNA	GCCGCCTGCAGCGCGGC
1	NM_006239.2	>gi|23312385|ref|NM_006239.2| Homo sapiens protein phosphatase, EF-hand calcium binding domain 2 (PPEF2), mRNA	CCACTCAGGAGGAGTGG
1	NM_182612.2	>gi|91754182|ref|NM_182612.2| Homo sapiens Parkinson disease 7 domain containing 1 (PDDC1), mRNA	AGGAGCAGCAGCCTCCT
1	NM_001164716.1	>gi|257900461|ref|NM_001164716.1| Homo sapiens phosphorylase, glycogen, muscle (PYGM), transcript variant 2, mRNA	ATGAGCTGGAGCCTCAT
1	NM_000081.2	>gi|54292122|ref|NM_000081.2| Homo sapiens lysosomal trafficking regulator (LYST), mRNA	TGAAACAGAAGGTTTCA
1	NM_001163735.1	>gi|254939536|ref|NM_001163735.1| Homo sapiens myosin XIX (MYO19), transcript variant 2, mRNA	GTTCACTGTGGGTGAAC
1	NM_003632.2	>gi|221316606|ref|NM_003632.2| Homo sapiens contactin associated protein 1 (CNTNAP1), mRNA	CCCGTCTGGGGGACGGG
1	NM_001243160.1	>gi|341926288|ref|NM_001243160.1| Homo sapiens TATA box binding protein (TBP)-associated factor, RNA polymerase I, C, 110kDa (TAF1C), transcript variant 7, mRNA	TTTTCCTGTGGGGAAAA
1	NM_198156.2	>gi|319655737|ref|NM_198156.2| Homo sapiens von Hippel-Lindau tumor suppressor, E3 ubiquitin protein ligase (VHL), transcript variant 2, mRNA	TTTGTCAGAGGAACAAA
1	XR_133505.1	>gi|341914797|ref|XR_133505.1| PREDICTED: Homo sapiens hypothetical LOC100507278 (LOC100507278), miscRNA	TGAGGCTGAAGTCCTCA
1	NM_001037165.1	>gi|82546823|ref|NM_001037165.1| Homo sapiens forkhead box K1 (FOXK1), mRNA	AGCCCCGGGTGAGGGCT
1	NM_139058.2	>gi|169790795|ref|NM_139058.2| Homo sapiens aristaless related homeobox (ARX), mRNA	CGGCGCAGGGGCCGCCG
1	NM_001099413.1	>gi|150378542|ref|NM_001099413.1| Homo sapiens K(lysine) acetyltransferase 6A (KAT6A), transcript variant 2, mRNA	TCCTTCAGAAGAAAGGA
1	NM_001191323.1	>gi|300797327|ref|NM_001191323.1| Homo sapiens gremlin 1 (GREM1), transcript variant 2, mRNA	TCTTTCTGTGGTAAAGA
1	NM_198385.2	>gi|373838763|ref|NM_198385.2| Homo sapiens calcium channel, voltage-dependent, T type, alpha 1G subunit (CACNA1G), transcript variant 4, mRNA	CGGAGCTGGTGTCTCCG
1	NM_001171811.1	>gi|284807149|ref|NM_001171811.1| Homo sapiens glucosidase, beta, acid (GBA), transcript variant 4, mRNA	AGGGGCTGGAGGCCCCT
1	NM_018653.3	>gi|40217832|ref|NM_018653.3| Homo sapiens G protein-coupled receptor, family C, group 5, member C (GPRC5C), transcript variant 2, mRNA	CCCACCCGGGGCGTGGG
1	NM_001253726.1	>gi|359279864|ref|NM_001253726.1| Homo sapiens kringle containing transmembrane protein 2 (KREMEN2), transcript variant 6, mRNA	CCCCACGGCCGCTGGGG
1	NR_046055.1	>gi|373838808|ref|NR_046055.1| Homo sapiens calcium channel, voltage-dependent, T type, alpha 1G subunit (CACNA1G), transcript variant 31, non-coding RNA	CGGAGCTGGTGTCTCCG
1	NM_021936.2	>gi|116174733|ref|NM_021936.2| Homo sapiens pappalysin 2 (PAPPA2), transcript variant 2, mRNA	ATGCCCTGGGGAGGCAT
1	NM_017458.3	>gi|312261257|ref|NM_017458.3| Homo sapiens major vault protein (MVP), transcript variant 1, mRNA	CTCAGCAGCTGGCTGAG
1	NM_000203.3	>gi|110611238|ref|NM_000203.3| Homo sapiens iduronidase, alpha-L- (IDUA), mRNA	AGACACAGGTGCTGTCT
1	NM_001199851.1	>gi|315434215|ref|NM_001199851.1| Homo sapiens death associated protein 3 (DAP3), transcript variant 5, mRNA	CTAGTCTGGAGAACTAG
1	NM_002147.3	>gi|85380096|ref|NM_002147.3| Homo sapiens homeobox B5 (HOXB5), mRNA	AGTTTCAGCTGGAAACT
1	NR_027673.1	>gi|237681086|ref|NR_027673.1| Homo sapiens adenosine deaminase, RNA-specific, B1 (ADARB1), transcript variant 4, non-coding RNA	CCTGACGGGAGCTCAGG
1	NM_004407.3	>gi|197927465|ref|NM_004407.3| Homo sapiens dentin matrix acidic phosphoprotein 1 (DMP1), transcript variant 1, mRNA	CATCTCAGAGGAAGATG
1	NM_003459.4	>gi|52630414|ref|NM_003459.4| Homo sapiens solute carrier family 30 (zinc transporter), member 3 (SLC30A3), mRNA	GGGGCCTGAAGAGCCCC
1	NM_183357.2	>gi|314122160|ref|NM_183357.2| Homo sapiens adenylate cyclase 5 (ADCY5), transcript variant 1, mRNA	CGGCCCCGTGGTGGCCG
1	NM_145001.3	>gi|163644281|ref|NM_145001.3| Homo sapiens serine/threonine kinase 32A (STK32A), transcript variant 2, mRNA	AGGGTCTGGAGCACCCT
1	NR_029426.1	>gi|261878581|ref|NR_029426.1| Homo sapiens glucuronidase, beta pseudogene (SMA4), non-coding RNA	ATTCACAGGCGTTGAAT
1	NM_006321.2	>gi|83776589|ref|NM_006321.2| Homo sapiens ariadne homolog 2 (Drosophila) (ARIH2), mRNA	CTCAGCTGGAGGCTGAG
1	NM_003454.3	>gi|224282155|ref|NM_003454.3| Homo sapiens zinc finger protein 200 (ZNF200), transcript variant 1, mRNA	AAGGCCAGCGGTGCCTT
1	NM_022903.3	>gi|153791661|ref|NM_022903.3| Homo sapiens coiled-coil domain containing 71 (CCDC71), mRNA	AGGGTCCGGGGAACCCT
1	NM_001001928.2	>gi|61744437|ref|NM_001001928.2| Homo sapiens peroxisome proliferator-activated receptor alpha (PPARA), transcript variant 3, mRNA	TGCACCTGGTGAGTGCA
1	NM_001251983.1	>gi|354623075|ref|NM_001251983.1| Homo sapiens RCAN family member 3 (RCAN3), transcript variant 8, mRNA	AAATTCAGTTGAAATTT
1	NM_032578.3	>gi|372220086|ref|NM_032578.3| Homo sapiens myopalladin (MYPN), transcript variant 1, mRNA	ATATTCTGCAGGAATAT
1	NM_182739.2	>gi|316983172|ref|NM_182739.2| Homo sapiens NADH dehydrogenase (ubiquinone) 1 beta subcomplex, 6, 17kDa (NDUFB6), nuclear gene encoding mitochondrial protein, transcript variant 2, mRNA	CCCCACAGAAGATGGGG
1	NM_001256007.1	>gi|365192572|ref|NM_001256007.1| Homo sapiens patatin-like phospholipase domain containing 8 (PNPLA8), transcript variant 2, mRNA	TTTTCCAGAAGAGAAAA
1	NM_001195798.1	>gi|307775411|ref|NM_001195798.1| Homo sapiens low density lipoprotein receptor (LDLR), transcript variant 2, mRNA	CCTCACAGAGGCTGAGG
1	NM_001174151.1	>gi|292658836|ref|NM_001174151.1| Homo sapiens ADP-ribosylation factor-like 13B (ARL13B), transcript variant 4, mRNA	TTTCTCAGAAGAAGAAA
1	NM_001207009.1	>gi|333033774|ref|NM_001207009.1| Homo sapiens zinc finger protein 497 (ZNF497), transcript variant 2, mRNA	CAGTGCAGTGGCCACTG
1	NM_001081675.2	>gi|194097388|ref|NM_001081675.2| Homo sapiens kelch-like 38 (Drosophila) (KLHL38), mRNA	AGAGACAGATGTTCTCT
1	NM_001113523.1	>gi|165377136|ref|NM_001113523.1| Homo sapiens poly (ADP-ribose) polymerase family, member 15 (PARP15), transcript variant 1, mRNA	TATCACAGTTGCTGATA
1	NM_145232.3	>gi|222537718|ref|NM_145232.3| Homo sapiens cytosolic thiouridylase subunit 1 homolog (S. pombe) (CTU1), mRNA	GCGCGCTGGCGCCGCGC
1	NM_003034.3	>gi|163792206|ref|NM_003034.3| Homo sapiens ST8 alpha-N-acetyl-neuraminide alpha-2,8-sialyltransferase 1 (ST8SIA1), mRNA	TAGAACAGGAGGTTCTA
1	NM_001199694.1	>gi|314122223|ref|NM_001199694.1| Homo sapiens solute carrier family 4, anion exchanger, member 2 (erythrocyte membrane protein band 3-like 1) (SLC4A2), transcript variant 4, mRNA	AAGAACAGCCGGTTCTT
1	NM_022736.2	>gi|269847415|ref|NM_022736.2| Homo sapiens major facilitator superfamily domain containing 1 (MFSD1), transcript variant 1, mRNA	CGGCCCTGACGAGGCCG
1	NM_001242690.1	>gi|336594231|ref|NM_001242690.1| Homo sapiens endogenous retrovirus group MER34, member 1 (ERVMER34-1), transcript variant 2, mRNA	TTATTCGGAAGAAATAA
1	NM_001104589.1	>gi|157388960|ref|NM_001104589.1| Homo sapiens schlafen family member 11 (SLFN11), transcript variant 3, mRNA	TCTCGCTGCTGGCGAGA
1	NM_033030.5	>gi|164565426|ref|NM_033030.5| Homo sapiens bol, boule-like (Drosophila) (BOLL), transcript variant 2, mRNA	CGCCACTGCTGCTGGCG
1	NM_001128128.2	>gi|291575183|ref|NM_001128128.2| Homo sapiens zinc finger E-box binding homeobox 1 (ZEB1), transcript variant 1, mRNA	AAGAACTGAAGTTTCTT
1	NM_020777.2	>gi|170014688|ref|NM_020777.2| Homo sapiens sortilin-related VPS10 domain containing receptor 2 (SORCS2), mRNA	CCCCGCAGAGGCCGGGG
1	NM_020954.3	>gi|366039977|ref|NM_020954.3| Homo sapiens ring finger protein 213 (RNF213), transcript variant 2, mRNA	CTGGCCAGCCGAGCCAG
1	NM_145206.2	>gi|113374155|ref|NM_145206.2| Homo sapiens vesicle transport through interaction with t-SNAREs homolog 1A (yeast) (VTI1A), mRNA	TAAAGCTGCAGCCTTTA
1	XM_001717531.3	>gi|310110157|ref|XM_001717531.3| PREDICTED: Homo sapiens otogelin, transcript variant 1 (OTOG), mRNA	GCTGGCAGGTGCCCAGC
1	NM_015493.6	>gi|258613874|ref|NM_015493.6| Homo sapiens KN motif and ankyrin repeat domains 2 (KANK2), transcript variant 1, mRNA	CAGGGCTGAGGGCCCTG
1	NM_001043229.1	>gi|112734862|ref|NM_001043229.1| Homo sapiens methyltransferase like 12 (METTL12), nuclear gene encoding mitochondrial protein, mRNA	TGTGGCTGTGGCCCACA
1	NM_001122951.2	>gi|315434206|ref|NM_001122951.2| Homo sapiens Duffy blood group, chemokine receptor (DARC), transcript variant 1, mRNA	TGTTGCTGTTGTCAACA
1	NM_001195.3	>gi|239787152|ref|NM_001195.3| Homo sapiens beaded filament structural protein 1, filensin (BFSP1), transcript variant 1, mRNA	GCTGGCGGTCGCCCAGC
1	NM_006202.2	>gi|162329606|ref|NM_006202.2| Homo sapiens phosphodiesterase 4A, cAMP-specific (PDE4A), transcript variant 4, mRNA	GCACGCAGCTGACGTGC
1	NM_001369.2	>gi|164519032|ref|NM_001369.2| Homo sapiens dynein, axonemal, heavy chain 5 (DNAH5), mRNA	CCTGTCGGGTGCACAGG
1	NM_032496.2	>gi|122939146|ref|NM_032496.2| Homo sapiens Rho GTPase activating protein 9 (ARHGAP9), transcript variant 1, mRNA	TTTTTCTGATGCAAAAA
1	NM_002581.3	>gi|38045914|ref|NM_002581.3| Homo sapiens pregnancy-associated plasma protein A, pappalysin 1 (PAPPA), mRNA	CCGCCCGGCGGCGGCGG
1	NM_001325.2	>gi|75813621|ref|NM_001325.2| Homo sapiens cleavage stimulation factor, 3' pre-RNA, subunit 2, 64kDa (CSTF2), mRNA	GGGGGCGGTTGTCCCCC
1	XR_108653.1	>gi|310119776|ref|XR_108653.1| PREDICTED: Homo sapiens hypothetical LOC100505862 (LOC100505862), miscRNA	CCCAGCCGAGGCCTGGG
1	NM_001193472.1	>gi|301500665|ref|NM_001193472.1| Homo sapiens folate hydrolase (prostate-specific membrane antigen) 1 (FOLH1), transcript variant 4, mRNA	GTACACCGCTGATGTAC
1	NM_001752.3	>gi|260436906|ref|NM_001752.3| Homo sapiens catalase (CAT), mRNA	CTCCACTGTTGCTGGAG
1	NR_045286.1	>gi|351542245|ref|NR_045286.1| Homo sapiens protein tyrosine phosphatase, receptor type, f polypeptide (PTPRF), interacting protein (liprin), alpha 1 (PPFIA1), transcript variant 3, non-coding RNA	TCTCTCAGCTGGAGAGA
1	NM_001256809.1	>gi|378548208|ref|NM_001256809.1| Homo sapiens glutamate receptor, metabotropic 4 (GRM4), transcript variant 2, mRNA	CCTGCCAGGAGAGCAGG
1	NM_016235.1	>gi|7706450|ref|NM_016235.1| Homo sapiens G protein-coupled receptor, family C, group 5, member B (GPRC5B), mRNA	CCCAACGGCAGCTTGGG
1	XR_110617.1	>gi|310124198|ref|XR_110617.1| PREDICTED: Homo sapiens chromosome X open reading frame 24 (CXorf24), miscRNA	TCCCGCGGCGGCCGGGA
1	NM_014759.3	>gi|150170703|ref|NM_014759.3| Homo sapiens phytanoyl-CoA 2-hydroxylase interacting protein (PHYHIP), transcript variant 2, mRNA	AGCTTCAGGAGAAAGCT
1	NM_003635.3	>gi|223555984|ref|NM_003635.3| Homo sapiens N-deacetylase/N-sulfotransferase (heparan glucosaminyl) 2 (NDST2), mRNA	CTGGGCTGATGTCCCAG
1	NM_004212.3	>gi|227116276|ref|NM_004212.3| Homo sapiens solute carrier family 28 (sodium-coupled nucleoside transporter), member 2 (SLC28A2), mRNA	AGAAACAGTGGATTTCT
1	NM_145912.5	>gi|132626795|ref|NM_145912.5| Homo sapiens NFAT activating protein with ITAM motif 1 (NFAM1), mRNA	GGGGACAGTGGCTCCCC
1	NM_018297.3	>gi|223941793|ref|NM_018297.3| Homo sapiens N-glycanase 1 (NGLY1), transcript variant 1, mRNA	GGGCGCCGCCGCCGCCC
1	NR_046360.1	>gi|377520146|ref|NR_046360.1| Homo sapiens family with sequence similarity 49, member B (FAM49B), transcript variant 4, non-coding RNA	AGATGCAGAAGGCATCT
1	NM_019095.4	>gi|188536106|ref|NM_019095.4| Homo sapiens cardiolipin synthase 1 (CRLS1), transcript variant 1, mRNA	TCATACAGAAGGTATGA
1	NM_005189.2	>gi|289803000|ref|NM_005189.2| Homo sapiens chromobox homolog 2 (CBX2), transcript variant 1, mRNA	GCCCCCAGCGGTGGGGC
1	NR_027297.1	>gi|224809456|ref|NR_027297.1| Homo sapiens homer homolog 3 (Drosophila) (HOMER3), transcript variant 5, non-coding RNA	CTGAGCTGGAGGCTCAG
1	NM_013277.3	>gi|186910298|ref|NM_013277.3| Homo sapiens Rac GTPase activating protein 1 (RACGAP1), transcript variant 1, mRNA	TGGCCCAGGTGGGGCCA
1	NR_030672.1	>gi|262205173|ref|NR_030672.1| Homo sapiens KIAA1324-like (KIAA1324L), transcript variant 3, non-coding RNA	ATGCACTGCTGATGCAT
1	NM_206920.2	>gi|119220584|ref|NM_206920.2| Homo sapiens MAM domain containing 4 (MAMDC4), mRNA	GGGCCCAGCAGGGGCCC
1	NM_198387.2	>gi|373838768|ref|NM_198387.2| Homo sapiens calcium channel, voltage-dependent, T type, alpha 1G subunit (CACNA1G), transcript variant 12, mRNA	CGGAGCTGGTGTCTCCG
1	NM_022073.3	>gi|130509310|ref|NM_022073.3| Homo sapiens egl nine homolog 3 (C. elegans) (EGLN3), mRNA	ATTTCCAGAGGGGAAAT
1	NM_001197107.1	>gi|308193343|ref|NM_001197107.1| Homo sapiens schwannomin interacting protein 1 (SCHIP1), transcript variant 2, mRNA	GCCGGCTGGGGGCCGGC
1	NM_001025088.1	>gi|187761300|ref|NM_001025088.1| Homo sapiens CUGBP, Elav-like family member 4 (CELF4), transcript variant 3, mRNA	GGGCTCGGCAGCAGCCC
1	NM_004795.3	>gi|209529721|ref|NM_004795.3| Homo sapiens klotho (KL), mRNA	TTTCACTGAAGATGAAA
1	NM_001142325.1	>gi|215272391|ref|NM_001142325.1| Homo sapiens solute carrier family 18 (vesicular monoamine), member 1 (SLC18A1), transcript variant 4, mRNA	CAACACCGTGGCTGTTG
1	NM_207359.2	>gi|197383061|ref|NM_207359.2| Homo sapiens glutamate decarboxylase-like 1 (GADL1), mRNA	GACATCAGAAGCATGTC
1	NR_024377.1	>gi|211971042|ref|NR_024377.1| Homo sapiens fer-1-like 4 (C. elegans) pseudogene (FER1L4), non-coding RNA	GCCCCCCGGCGCGGGGC
1	NM_181829.2	>gi|163644287|ref|NM_181829.2| Homo sapiens neurofibromin 2 (merlin) (NF2), transcript variant 6, mRNA	CCCTGCAGCCGTCAGGG
1	NM_000924.3	>gi|260436978|ref|NM_000924.3| Homo sapiens phosphodiesterase 1B, calmodulin-dependent (PDE1B), transcript variant 1, mRNA	GTCCACAGCCGTTGGAC
1	NM_001002926.1	>gi|50962816|ref|NM_001002926.1| Homo sapiens TWIST neighbor (TWISTNB), mRNA	GCAGGCTGGCGTCCTGC
1	XM_003403508.1	>gi|341915162|ref|XM_003403508.1| PREDICTED: Homo sapiens hypothetical protein LOC100652825 (LOC100652825), mRNA	TCCCTCTGTGGTAGGGA
1	NM_172128.2	>gi|212549750|ref|NM_172128.2| Homo sapiens calcium/calmodulin-dependent protein kinase II delta (CAMK2D), transcript variant 2, mRNA	CTCAGCAGAAGGCTGAG
1	XR_132896.1	>gi|341915558|ref|XR_132896.1| PREDICTED: Homo sapiens hypothetical LOC100129473 (LOC100129473), miscRNA	GGGCACAGAGGATGCCC
1	NM_030924.3	>gi|83745140|ref|NM_030924.3| Homo sapiens acyl-CoA synthetase bubblegum family member 2 (ACSBG2), mRNA	TGCCTCTGGGGTAGGCA
1	NM_006974.2	>gi|110347444|ref|NM_006974.2| Homo sapiens zinc finger protein 33A (ZNF33A), transcript variant 2, mRNA	AATTTCAGGAGGAAATT
1	NM_003422.2	>gi|37622344|ref|NM_003422.2| Homo sapiens myeloid zinc finger 1 (MZF1), transcript variant 1, mRNA	CAGCCCCGAGGAGGCTG
1	NM_025135.2	>gi|58331241|ref|NM_025135.2| Homo sapiens formin homology 2 domain containing 3 (FHOD3), mRNA	TGTCACTGCTGTTGACA
1	NM_017766.3	>gi|119709821|ref|NM_017766.3| Homo sapiens castor zinc finger 1 (CASZ1), transcript variant 2, mRNA	GGAAGCAGCTGGCTTCC
1	NM_018971.1	>gi|9506746|ref|NM_018971.1| Homo sapiens G protein-coupled receptor 27 (GPR27), mRNA	CCGGCCCGCAGGGCCGG
1	NM_024817.2	>gi|94536853|ref|NM_024817.2| Homo sapiens thrombospondin, type I, domain containing 4 (THSD4), mRNA	CCTGGCAGAGGCCCAGG
1	NM_017415.2	>gi|166235128|ref|NM_017415.2| Homo sapiens kelch-like 3 (Drosophila) (KLHL3), transcript variant 1, mRNA	AGCCCCAGGGGCGGGCT
1	NM_001025087.1	>gi|187761298|ref|NM_001025087.1| Homo sapiens CUGBP, Elav-like family member 4 (CELF4), transcript variant 2, mRNA	GGGCTCGGCAGCAGCCC
1	NM_020919.3	>gi|209364519|ref|NM_020919.3| Homo sapiens amyotrophic lateral sclerosis 2 (juvenile) (ALS2), transcript variant 1, mRNA	TTAAACTGCAGTTTTAA
1	NM_006668.1	>gi|5729795|ref|NM_006668.1| Homo sapiens cytochrome P450, family 46, subfamily A, polypeptide 1 (CYP46A1), mRNA	CCCCCCTGCTGAGGGGG
1	NM_001129833.1	>gi|193794827|ref|NM_001129833.1| Homo sapiens calcium channel, voltage-dependent, L type, alpha 1C subunit (CACNA1C), transcript variant 7, mRNA	CTGCCCTGTCGTGGCAG
1	NM_001199693.1	>gi|314122221|ref|NM_001199693.1| Homo sapiens solute carrier family 4, anion exchanger, member 2 (erythrocyte membrane protein band 3-like 1) (SLC4A2), transcript variant 3, mRNA	AAGAACAGCCGGTTCTT
1	XR_133423.1	>gi|341914638|ref|XR_133423.1| PREDICTED: Homo sapiens hypothetical LOC100653081 (LOC100653081), miscRNA	AGGGCCTGTTGGGCCCT
1	NM_001145291.1	>gi|223718036|ref|NM_001145291.1| Homo sapiens phosphodiesterase 6B, cGMP-specific, rod, beta (PDE6B), transcript variant 2, mRNA	AATGACTGAAGATCATT
1	NM_198179.2	>gi|157738684|ref|NM_198179.2| Homo sapiens pyroglutamylated RFamide peptide receptor (QRFPR), mRNA	GCGGGCGGTGGCCCCGC
1	NM_016548.3	>gi|260064066|ref|NM_016548.3| Homo sapiens golgi membrane protein 1 (GOLM1), transcript variant 1, mRNA	GCAGGCAGCAGGCCTGC
1	NM_002393.4	>gi|323510631|ref|NM_002393.4| Homo sapiens Mdm4 p53 binding protein homolog (mouse) (MDM4), transcript variant 1, mRNA	CAAAACTGCCGCTTTTG
1	NM_001256675.1	>gi|375493506|ref|NM_001256675.1| Homo sapiens stomatin (EPB72)-like 1 (STOML1), transcript variant 5, mRNA	CCTGGCTGCAGTCCAGG
1	NM_001165975.2	>gi|342187232|ref|NM_001165975.2| Homo sapiens phosphodiesterase 1B, calmodulin-dependent (PDE1B), transcript variant 2, mRNA	GTCCACAGCCGTTGGAC
1	NM_024662.2	>gi|221316722|ref|NM_024662.2| Homo sapiens N-acetyltransferase 10 (GCN5-related) (NAT10), transcript variant 1, mRNA	GACTCCGGATGAGAGTC
1	NM_014573.2	>gi|109948301|ref|NM_014573.2| Homo sapiens transmembrane protein 97 (TMEM97), mRNA	TGTTTCTGTTGTAAACA
1	NM_003640.3	>gi|189163479|ref|NM_003640.3| Homo sapiens inhibitor of kappa light polypeptide gene enhancer in B-cells, kinase complex-associated protein (IKBKAP), mRNA	TGAGCCAGCGGGGCTCA
1	NM_001166534.1	>gi|262118317|ref|NM_001166534.1| Homo sapiens DEAD (Asp-Glu-Ala-Asp) box polypeptide 4 (DDX4), transcript variant 4, mRNA	ATCATCAGATGTATGAT
1	NM_017982.3	>gi|148539592|ref|NM_017982.3| Homo sapiens sushi domain containing 4 (SUSD4), transcript variant 1, mRNA	ACCCCCAGCGGAGGGGT
1	NM_178348.2	>gi|304434524|ref|NM_178348.2| Homo sapiens late cornified envelope 1A (LCE1A), mRNA	GGCTGCTGCAGCCAGCC
1	NM_032421.2	>gi|116008448|ref|NM_032421.2| Homo sapiens CAP-GLY domain containing linker protein 2 (CLIP2), transcript variant 2, mRNA	CCCCCCGGCCGTGGGGG
1	NR_037939.1	>gi|325652049|ref|NR_037939.1| Homo sapiens homeobox A10 (HOXA10), transcript variant 2, non-coding RNA	AAACCCGGCTGGGGTTT
1	NM_001242729.1	>gi|337298619|ref|NM_001242729.1| Homo sapiens Rho guanine nucleotide exchange factor (GEF) 38 (ARHGEF38), transcript variant 1, mRNA	ACAAGCAGGTGGCTTGT
1	NM_005412.5	>gi|261862340|ref|NM_005412.5| Homo sapiens serine hydroxymethyltransferase 2 (mitochondrial) (SHMT2), nuclear gene encoding mitochondrial protein, transcript variant 1, mRNA	CAGGCCAGGAGAGCCTG
1	NM_001171713.1	>gi|284447313|ref|NM_001171713.1| Homo sapiens F-box and leucine-rich repeat protein 2 (FBXL2), transcript variant 2, mRNA	GAGGCCTGGAGCGCCTC
1	NM_178221.2	>gi|320118919|ref|NM_178221.2| Homo sapiens ATG4 autophagy related 4 homolog C (S. cerevisiae) (ATG4C), transcript variant 2, mRNA	CAATTCTGATGTAATTG
1	NM_024079.4	>gi|91984776|ref|NM_024079.4| Homo sapiens asparagine-linked glycosylation 8, alpha-1,3-glucosyltransferase homolog (S. cerevisiae) (ALG8), transcript variant 1, mRNA	GATCCCGGATGTGGATC
1	NM_004647.2	>gi|205830431|ref|NM_004647.2| Homo sapiens D4, zinc and double PHD fingers family 1 (DPF1), transcript variant 2, mRNA	GGGGCCGGGTGGGCCCC
1	NM_007184.3	>gi|144953896|ref|NM_007184.3| Homo sapiens nischarin (NISCH), mRNA	GCTGCCAGGAGCGCAGC
1	NM_020956.2	>gi|116686128|ref|NM_020956.2| Homo sapiens periaxin (PRX), transcript variant 1, mRNA	GCAGGCAGCAGGCCTGC
1	NM_001193426.1	>gi|301171604|ref|NM_001193426.1| Homo sapiens suppressor of variegation 3-9 homolog 2 (Drosophila) (SUV39H2), transcript variant 4, mRNA	GCTGCCTGGAGAGCAGC
1	NM_003793.3	>gi|87042402|ref|NM_003793.3| Homo sapiens cathepsin F (CTSF), mRNA	GGGCGCAGTGGCCGCCC
1	XR_111092.1	>gi|310110015|ref|XR_111092.1| PREDICTED: Homo sapiens hypothetical LOC100130698 (LOC100130698), miscRNA	AAATGCTGGAGTCATTT
1	NM_001199214.1	>gi|312922389|ref|NM_001199214.1| Homo sapiens stathmin-like 2 (STMN2), transcript variant 1, mRNA	TGACTCTGCGGGAGTCA
1	NM_001080434.1	>gi|122937266|ref|NM_001080434.1| Homo sapiens lemur tyrosine kinase 3 (LMTK3), mRNA	AGACCCTGCCGAGGTCT
1	NM_004752.3	>gi|181336664|ref|NM_004752.3| Homo sapiens glial cells missing homolog 2 (Drosophila) (GCM2), mRNA	TCATACAGCAGCTATGA
1	NR_046413.1	>gi|379056367|ref|NR_046413.1| Homo sapiens polymerase (DNA-directed), delta 4 (POLD4), transcript variant 5, non-coding RNA	ATGGACAGTTGATCCAT
1	NM_001001561.2	>gi|289577049|ref|NM_001001561.2| Homo sapiens golgi-associated, gamma adaptin ear containing, ARF binding protein 1 (GGA1), transcript variant 3, mRNA	CAAGACTGAGGTTCTTG
1	NM_001206994.1	>gi|332801068|ref|NM_001206994.1| Homo sapiens protein phosphatase 2, regulatory subunit B, gamma (PPP2R2C), transcript variant 3, mRNA	CACTGCAGGTGCCAGTG
1	NM_002234.2	>gi|25952086|ref|NM_002234.2| Homo sapiens potassium voltage-gated channel, shaker-related subfamily, member 5 (KCNA5), mRNA	AGGGGCAGCTGCCCCCT
1	NM_001033574.1	>gi|75812975|ref|NM_001033574.1| Homo sapiens archaelysin family metallopeptidase 2 (AMZ2), transcript variant 6, mRNA	CCCAGCTGGAGACTGGG
1	NM_001184836.1	>gi|296317302|ref|NM_001184836.1| Homo sapiens G protein-coupled receptor 64 (GPR64), transcript variant 8, mRNA	GAACACTGCTGCTGTTC
1	NM_001141917.1	>gi|213512167|ref|NM_001141917.1| Homo sapiens family with sequence similarity 205, member A (FAM205A), mRNA	GTATGCAGATGGCATAC
1	NM_031284.4	>gi|187829199|ref|NM_031284.4| Homo sapiens ADP-dependent glucokinase (ADPGK), transcript variant 1, mRNA	GACACCAGCCGAGTGTC
1	NM_020960.4	>gi|211971056|ref|NM_020960.4| Homo sapiens G protein-coupled receptor 107 (GPR107), transcript variant 3, mRNA	CAGGACAGCAGCTCCTG
1	NM_001243121.1	>gi|341572546|ref|NM_001243121.1| Homo sapiens phosphodiesterase 4A, cAMP-specific (PDE4A), transcript variant 5, mRNA	GCACGCAGCTGACGTGC
1	NM_001168390.1	>gi|270309171|ref|NM_001168390.1| Homo sapiens chromosome 10 open reading frame 105 (C10orf105), transcript variant 2, mRNA	GGGAGCAGCTGCCTCCC
1	NM_032872.2	>gi|300863102|ref|NM_032872.2| Homo sapiens synaptotagmin-like 1 (SYTL1), transcript variant 2, mRNA	GTGCCCAGCTGGGGCAC
1	XR_133555.1	>gi|341914942|ref|XR_133555.1| PREDICTED: Homo sapiens hypothetical LOC100653166 (LOC100653166), miscRNA	ACGGGCGGGTGACCCGT
1	NM_178557.3	>gi|263192220|ref|NM_178557.3| Homo sapiens N-acetyltransferase 8-like (GCN5-related, putative) (NAT8L), mRNA	GCCACCTGAAGAGTGGC
1	NM_021173.4	>gi|379046943|ref|NM_021173.4| Homo sapiens polymerase (DNA-directed), delta 4 (POLD4), transcript variant 1, mRNA	ATGGACAGTTGATCCAT
1	NM_001039396.1	>gi|133505168|ref|NM_001039396.1| Homo sapiens macrophage expressed 1 (MPEG1), mRNA	CTCTTCAGCAGCAAGAG
1	NM_020856.2	>gi|127138956|ref|NM_020856.2| Homo sapiens teashirt zinc finger homeobox 3 (TSHZ3), mRNA	AGCATCGGGAGGATGCT
1	NM_001164095.1	>gi|255759876|ref|NM_001164095.1| Homo sapiens COP9 constitutive photomorphogenic homolog subunit 7A (Arabidopsis) (COPS7A), transcript variant 3, mRNA	GCCCACGGTCGCTGGGC
1	NM_001254732.1	>gi|361050349|ref|NM_001254732.1| Homo sapiens sperm antigen with calponin homology and coiled-coil domains 1-like (SPECC1L), transcript variant 3, mRNA	GCTCCCGGAAGGGGAGC
1	NR_027136.1	>gi|224493979|ref|NR_027136.1| Homo sapiens chromosome 1 open reading frame 126 (C1orf126), non-coding RNA	AAGCCCTGCGGGGGCTT
1	NM_003707.2	>gi|197276633|ref|NM_003707.2| Homo sapiens RuvB-like 1 (E. coli) (RUVBL1), mRNA	TGGGGCTGCCGTCCCCA
1	NM_001042559.2	>gi|111494226|ref|NM_001042559.2| Homo sapiens eukaryotic translation initiation factor 4 gamma, 2 (EIF4G2), transcript variant 2, mRNA	CCTCCCCGAGGAGGAGG
1	NM_018068.3	>gi|209180416|ref|NM_018068.3| Homo sapiens piwi-like 2 (Drosophila) (PIWIL2), transcript variant 2, mRNA	TTTATCAGCAGAATAAA
1	NM_144996.3	>gi|292658835|ref|NM_144996.3| Homo sapiens ADP-ribosylation factor-like 13B (ARL13B), transcript variant 2, mRNA	TTTCTCAGAAGAAGAAA
1	NM_032960.3	>gi|341865588|ref|NM_032960.3| Homo sapiens mitogen-activated protein kinase-activated protein kinase 2 (MAPKAPK2), transcript variant 2, mRNA	CGGCGCAGCCGCCGCCG
1	NM_017594.3	>gi|46198305|ref|NM_017594.3| Homo sapiens DIRAS family, GTP-binding RAS-like 2 (DIRAS2), mRNA	GAGCTCTGAAGAAGCTC
1	XM_003119021.2	>gi|341915473|ref|XM_003119021.2| PREDICTED: Homo sapiens hypothetical protein LOC100507370 (LOC100507370), mRNA	ACGGGCGGGTGACCCGT
1	NM_001256360.1	>gi|373838814|ref|NM_001256360.1| Homo sapiens calcium channel, voltage-dependent, T type, alpha 1G subunit (CACNA1G), transcript variant 28, mRNA	CGGAGCTGGTGTCTCCG
1	NM_001083314.2	>gi|379139237|ref|NM_001083314.2| Homo sapiens charged multivesicular body protein 1A (CHMP1A), transcript variant 1, mRNA	GGCTGCGGCCGGCAGCC
1	NM_003048.3	>gi|38569454|ref|NM_003048.3| Homo sapiens solute carrier family 9, subfamily A (NHE2, cation proton antiporter 2), member 2 (SLC9A2), mRNA	TATTGCAGATGGCAATA
1	NM_203425.1	>gi|44662806|ref|NM_203425.1| Homo sapiens chromosome 17 open reading frame 82 (C17orf82), mRNA	TGGGGCCGGGGACCCCA
1	NR_033969.1	>gi|300068927|ref|NR_033969.1| Homo sapiens uncharacterized LOC100128054 (LOC100128054), non-coding RNA	CCTGCCGGTGGTGCAGG
1	XR_110132.1	>gi|310123016|ref|XR_110132.1| PREDICTED: Homo sapiens hypothetical LOC400099 (LOC400099), miscRNA	GGGAGCTGCAGGCTCCC
1	NM_001029976.2	>gi|96303825|ref|NM_001029976.2| Homo sapiens zinc finger protein 16 (ZNF16), transcript variant 2, mRNA	ATGGGCTGAAGCCCCAT
1	NM_015088.2	>gi|148491079|ref|NM_015088.2| Homo sapiens trinucleotide repeat containing 6B (TNRC6B), transcript variant 2, mRNA	TGCCACTGTTGCTGGCA
1	NM_014374.3	>gi|153792538|ref|NM_014374.3| Homo sapiens replication initiator 1 (REPIN1), transcript variant 2, mRNA	CTGGGCCGGGGCCCCAG
1	NM_001141919.1	>gi|213688345|ref|NM_001141919.1| Homo sapiens Xg blood group (XG), transcript variant 2, mRNA	AGAGACTGTGGCTCTCT
1	NM_001081573.1	>gi|126091129|ref|NM_001081573.1| Homo sapiens GRB2-associated binding protein 3 (GAB3), transcript variant 1, mRNA	GGAAGCAGTTGCCTTCC
1	NR_026735.1	>gi|223005904|ref|NR_026735.1| Homo sapiens GPN-loop GTPase 1 (GPN1), transcript variant 5, non-coding RNA	TGACTCAGATGAAGTCA
1	NM_001128923.1	>gi|193083142|ref|NM_001128923.1| Homo sapiens SH3 domain containing 19 (SH3D19), transcript variant 2, mRNA	TTTCTCAGAGGGAGAAA
1	NM_001146684.2	>gi|242397416|ref|NM_001146684.2| Homo sapiens ring finger protein 222 (RNF222), mRNA	GCAGGCAGACGTCCTGC
1	NM_001201477.1	>gi|319996651|ref|NM_001201477.1| Homo sapiens neuropilin (NRP) and tolloid (TLL)-like 2 (NETO2), transcript variant 2, mRNA	CCGCGCCGGGGCCGCGG
1	NM_022139.3	>gi|98991765|ref|NM_022139.3| Homo sapiens GDNF family receptor alpha 4 (GFRA4), transcript variant 1, mRNA	GCCCGCTGCCGCCGGGC
1	NM_017900.2	>gi|187829327|ref|NM_017900.2| Homo sapiens aurora kinase A interacting protein 1 (AURKAIP1), transcript variant 1, mRNA	TGTGGCCGCCGCCCACA
1	NM_172216.1	>gi|27437024|ref|NM_172216.1| Homo sapiens calcium/calmodulin-dependent protein kinase kinase 2, beta (CAMKK2), transcript variant 3, mRNA	TTTATCAGGTGTATAAA
1	NM_080862.1	>gi|18254459|ref|NM_080862.1| Homo sapiens splA/ryanodine receptor domain and SOCS box containing 4 (SPSB4), mRNA	CAGCCCGGTAGAGGCTG
1	NR_024398.1	>gi|212275960|ref|NR_024398.1| Homo sapiens uncharacterized LOC728723 (LOC728723), non-coding RNA	CTCCACAGAAGCTGGAG
1	NM_175918.3	>gi|154937358|ref|NM_175918.3| Homo sapiens cysteine-rich PAK1 inhibitor (CRIPAK), mRNA	ACACACAGTTGATGTGT
1	NM_001111308.1	>gi|162329609|ref|NM_001111308.1| Homo sapiens phosphodiesterase 4A, cAMP-specific (PDE4A), transcript variant 2, mRNA	GCACGCAGCTGACGTGC
1	NM_020889.2	>gi|75677337|ref|NM_020889.2| Homo sapiens PHD finger protein 12 (PHF12), transcript variant 2, mRNA	AGGCCCCGCCGAGGCCT
1	NR_027023.1	>gi|224282136|ref|NR_027023.1| Homo sapiens uncharacterized LOC645676 (LOC645676), non-coding RNA	CTAGTCAGGAGAACTAG
1	NM_001144914.1	>gi|222144232|ref|NM_001144914.1| Homo sapiens fibroblast growth factor receptor 2 (FGFR2), transcript variant 4, mRNA	ACTGGCTGTGGACCAGT
1	NR_027672.1	>gi|237681082|ref|NR_027672.1| Homo sapiens adenosine deaminase, RNA-specific, B1 (ADARB1), transcript variant 5, non-coding RNA	CCTGACGGGAGCTCAGG
1	NR_046394.1	>gi|378925603|ref|NR_046394.1| Homo sapiens cytidine monophosphate (UMP-CMP) kinase 1, cytosolic (CMPK1), transcript variant 3, non-coding RNA	CGGCGCCGGGGCCGCCG
1	NR_027418.1	>gi|225903381|ref|NR_027418.1| Homo sapiens uncharacterized LOC100499466 (LOC100499466), non-coding RNA	ATTTCCTGCTGAGAAAT
1	NM_173843.2	>gi|296010857|ref|NM_173843.2| Homo sapiens interleukin 1 receptor antagonist (IL1RN), transcript variant 4, mRNA	TTCCTCTGCTGAAGGAA
1	NM_001099676.2	>gi|218505691|ref|NM_001099676.2| Homo sapiens chromosome 12 open reading frame 56 (C12orf56), transcript variant 2, mRNA	GCTGTCTGCGGCACAGC
1	NM_003790.2	>gi|23200019|ref|NM_003790.2| Homo sapiens tumor necrosis factor receptor superfamily, member 25 (TNFRSF25), transcript variant 2, mRNA	GCCGCCTGCAGCGCGGC
1	NR_036468.1	>gi|302148466|ref|NR_036468.1| Homo sapiens cell death-inducing DFFA-like effector a (CIDEA), transcript variant 2, non-coding RNA	GCACGCAGCAGGCGTGC
1	NM_001142578.1	>gi|217035159|ref|NM_001142578.1| Homo sapiens zinc finger protein 780A (ZNF780A), transcript variant 3, mRNA	ACAAACTGAAGGTTTGT
1	NM_007313.2	>gi|62362411|ref|NM_007313.2| Homo sapiens c-abl oncogene 1, non-receptor tyrosine kinase (ABL1), transcript variant b, mRNA	TGGGGCTGGGGTCCCCA
1	NM_031471.5	>gi|215983055|ref|NM_031471.5| Homo sapiens fermitin family member 3 (FERMT3), transcript variant URP2SF, mRNA	GCTGGCAGAGGCCCAGC
1	NR_034140.1	>gi|300796966|ref|NR_034140.1| Homo sapiens chromosome 12 open reading frame 33 (C12orf33), non-coding RNA	GGGCTCAGGGGCAGCCC
1	NR_029417.1	>gi|261862355|ref|NR_029417.1| Homo sapiens serine hydroxymethyltransferase 2 (mitochondrial) (SHMT2), transcript variant 8, non-coding RNA	CAGGCCAGGAGAGCCTG
1	NM_001002020.2	>gi|259155329|ref|NM_001002020.2| Homo sapiens pseudouridylate synthase 1 (PUS1), transcript variant 3, mRNA	CAGGACCGGAGGTCCTG
1	XM_003118692.1	>gi|310123462|ref|XM_003118692.1| PREDICTED: Homo sapiens nuclear pore complex-interacting protein-like 1-like, transcript variant 2 (LOC642778), mRNA	GACACCTGCGGAGTGTC
1	NR_027991.1	>gi|253314538|ref|NR_027991.1| Homo sapiens apelin receptor (APLNR), transcript variant 2, non-coding RNA	CTCTGCTGTGGCCAGAG
1	NR_023318.1	>gi|187829205|ref|NR_023318.1| Homo sapiens ADP-dependent glucokinase (ADPGK), transcript variant 2, non-coding RNA	GACACCAGCCGAGTGTC
1	NR_046058.1	>gi|373838811|ref|NR_046058.1| Homo sapiens calcium channel, voltage-dependent, T type, alpha 1G subunit (CACNA1G), transcript variant 34, non-coding RNA	CGGAGCTGGTGTCTCCG
1	NM_001174072.1	>gi|291327521|ref|NM_001174072.1| Homo sapiens serine incorporator 5 (SERINC5), transcript variant 1, mRNA	ACACACAGTAGCTGTGT
1	NM_001251851.1	>gi|353523782|ref|NM_001251851.1| Homo sapiens phosphoinositide-3-kinase, regulatory subunit 5 (PIK3R5), transcript variant 3, mRNA	TGCCCCTGAGGCGGGCA
1	NM_001253830.1	>gi|359465589|ref|NM_001253830.1| Homo sapiens protein tyrosine phosphatase domain containing 1 (PTPDC1), transcript variant 4, mRNA	CTGGACTGTGGCTCCAG
1	NM_015723.3	>gi|365192571|ref|NM_015723.3| Homo sapiens patatin-like phospholipase domain containing 8 (PNPLA8), transcript variant 1, mRNA	TTTTCCAGAAGAGAAAA
1	NM_001199513.1	>gi|313747516|ref|NM_001199513.1| Homo sapiens TGFB-induced factor homeobox 2 (TGIF2), transcript variant 3, mRNA	GGGAGCTGGAGTCTCCC
1	NM_001013657.2	>gi|116642894|ref|NM_001013657.2| Homo sapiens chromosome 15 open reading frame 58 (C15orf58), mRNA	GCCCCCTGGAGTGGGGC
1	NM_001160259.1	>gi|237681174|ref|NM_001160259.1| Homo sapiens cannabinoid receptor 1 (brain) (CNR1), transcript variant 5, mRNA	AGATGCTGTAGACATCT
1	NM_020831.3	>gi|51317360|ref|NM_020831.3| Homo sapiens megakaryoblastic leukemia (translocation) 1 (MKL1), mRNA	CTTCTCTGCTGAAGAAG
1	NM_002890.2	>gi|347360924|ref|NM_002890.2| Homo sapiens RAS p21 protein activator (GTPase activating protein) 1 (RASA1), transcript variant 1, mRNA	TCAGCCTGGGGAGCTGA
1	NM_002314.3	>gi|324715044|ref|NM_002314.3| Homo sapiens LIM domain kinase 1 (LIMK1), transcript variant 1, mRNA	TGGGGCGGAGGTCCCCA
1	NM_001171968.1	>gi|285002198|ref|NM_001171968.1| Homo sapiens cadherin-related family member 5 (CDHR5), transcript variant 4, mRNA	CTCCACAGAGGCTGGAG
1	NM_001256329.1	>gi|373838797|ref|NM_001256329.1| Homo sapiens calcium channel, voltage-dependent, T type, alpha 1G subunit (CACNA1G), transcript variant 21, mRNA	CGGAGCTGGTGTCTCCG
1	NM_001145769.1	>gi|224809301|ref|NM_001145769.1| Homo sapiens xeroderma pigmentosum, complementation group C (XPC), transcript variant 2, mRNA	ATGCCCTGAAGCGGCAT
1	NM_000589.2	>gi|27477090|ref|NM_000589.2| Homo sapiens interleukin 4 (IL4), transcript variant 1, mRNA	CAGAGCAGAAGACTCTG
1	NM_006095.2	>gi|157649067|ref|NM_006095.2| Homo sapiens ATPase, aminophospholipid transporter (APLT), class I, type 8A, member 1 (ATP8A1), transcript variant 1, mRNA	ATTTCCAGAGGGGAAAT
1	NM_001256333.1	>gi|373838805|ref|NM_001256333.1| Homo sapiens calcium channel, voltage-dependent, T type, alpha 1G subunit (CACNA1G), transcript variant 25, mRNA	CGGAGCTGGTGTCTCCG
1	NM_001256361.1	>gi|373838816|ref|NM_001256361.1| Homo sapiens calcium channel, voltage-dependent, T type, alpha 1G subunit (CACNA1G), transcript variant 29, mRNA	CGGAGCTGGTGTCTCCG
1	NM_001572.3	>gi|98985820|ref|NM_001572.3| Homo sapiens interferon regulatory factor 7 (IRF7), transcript variant a, mRNA	GCTCCCTGCTGGGGAGC
1	XR_110374.1	>gi|310122932|ref|XR_110374.1| PREDICTED: Homo sapiens hypothetical LOC100507195 (LOC100507195), miscRNA	AGAATCAGCAGTATTCT
1	NM_153837.1	>gi|24475870|ref|NM_153837.1| Homo sapiens G protein-coupled receptor 114 (GPR114), mRNA	CAGCCCTGGGGGGGCTG
1	NM_001129836.1	>gi|193794829|ref|NM_001129836.1| Homo sapiens calcium channel, voltage-dependent, L type, alpha 1C subunit (CACNA1C), transcript variant 10, mRNA	CTGCCCTGTCGTGGCAG
1	NM_001001392.1	>gi|48255942|ref|NM_001001392.1| Homo sapiens CD44 molecule (Indian blood group) (CD44), transcript variant 5, mRNA	TTTGTCAGAGGCACAAA
1	NM_181876.2	>gi|109255253|ref|NM_181876.2| Homo sapiens protein phosphatase 2, regulatory subunit B, gamma (PPP2R2C), transcript variant 2, mRNA	CACTGCAGGTGCCAGTG
1	XM_003403612.1	>gi|341916236|ref|XM_003403612.1| PREDICTED: Homo sapiens intramembrane protease 5 (IMP5), mRNA	GGGCGCAGCAGACGCCC
1	XM_003118518.1	>gi|310119143|ref|XM_003118518.1| PREDICTED: Homo sapiens rootletin-like (LOC728763), mRNA	GGATGCGGGAGTCATCC
1	NM_001174096.1	>gi|291575191|ref|NM_001174096.1| Homo sapiens zinc finger E-box binding homeobox 1 (ZEB1), transcript variant 9, mRNA	AAGAACTGAAGTTTCTT
1	NM_020480.4	>gi|215598862|ref|NM_020480.4| Homo sapiens ankyrin 1, erythrocytic (ANK1), transcript variant 7, mRNA	AGGCCCCGGGGCGGCCT
1	NM_001164375.2	>gi|270309170|ref|NM_001164375.2| Homo sapiens chromosome 10 open reading frame 105 (C10orf105), transcript variant 1, mRNA	GGGAGCAGCTGCCTCCC
1	NM_182562.2	>gi|110624767|ref|NM_182562.2| Homo sapiens family with sequence similarity 169, member B (FAM169B), mRNA	CTGTGCAGGTGGCACAG
1	NM_001018072.1	>gi|65786660|ref|NM_001018072.1| Homo sapiens BTB (POZ) domain containing 11 (BTBD11), transcript variant a, mRNA	GGGCCCTGGTGCGGCCC
1	NM_004263.3	>gi|141802438|ref|NM_004263.3| Homo sapiens sema domain, immunoglobulin domain (Ig), transmembrane domain (TM) and short cytoplasmic domain, (semaphorin) 4F (SEMA4F), mRNA	CCTTCCGGGTGGGAAGG
1	NM_207577.1	>gi|48375166|ref|NM_207577.1| Homo sapiens microtubule-associated protein 6 (MAP6), transcript variant 2, mRNA	GCTGCCGGCCGCGCAGC
1	NM_001143976.1	>gi|221307501|ref|NM_001143976.1| Homo sapiens WEE1 homolog (S. pombe) (WEE1), transcript variant 2, mRNA	TAAAACTGCAGATTTTA
1	NM_001007100.2	>gi|302344764|ref|NM_001007100.2| Homo sapiens sterol carrier protein 2 (SCP2), transcript variant 4, mRNA	AAAATCGGTGGTATTTT
1	NR_024406.1	>gi|212276062|ref|NR_024406.1| Homo sapiens uncharacterized LOC732275 (LOC732275), non-coding RNA	CTGCCCAGAGGTGGCAG
1	NM_001077511.1	>gi|117414151|ref|NM_001077511.1| Homo sapiens transcription factor 19 (TCF19), transcript variant 2, mRNA	GCGCGCAGAGGCCGCGC
1	NM_133330.2	>gi|170014718|ref|NM_133330.2| Homo sapiens Wolf-Hirschhorn syndrome candidate 1 (WHSC1), transcript variant 1, mRNA	CAGGGCGGCCGGCCCTG
1	NM_033219.1	>gi|15208664|ref|NM_033219.1| Homo sapiens tripartite motif containing 14 (TRIM14), transcript variant 2, mRNA	CGAGGCCGGCGTCCTCG
1	NM_000883.3	>gi|156616276|ref|NM_000883.3| Homo sapiens IMP (inosine 5'-monophosphate) dehydrogenase 1 (IMPDH1), transcript variant 1, mRNA	AGGGGCAGGCGGCCCCT
1	NM_172226.2	>gi|259490264|ref|NM_172226.2| Homo sapiens calcium/calmodulin-dependent protein kinase kinase 2, beta (CAMKK2), transcript variant 7, mRNA	TTTATCAGGTGTATAAA
1	NM_018208.2	>gi|186659524|ref|NM_018208.2| Homo sapiens ethanolamine kinase 2 (ETNK2), mRNA	TCCCCCTGCTGGGGGGA
1	NM_002768.3	>gi|379139236|ref|NM_002768.3| Homo sapiens charged multivesicular body protein 1A (CHMP1A), transcript variant 2, mRNA	GGCTGCGGCCGGCAGCC
1	NM_001168531.1	>gi|271398200|ref|NM_001168531.1| Homo sapiens ankyrin repeat and SOCS box containing 9 (ASB9), transcript variant 4, mRNA	TGGAGCTGGTGCCTCCA
1	NM_001168400.1	>gi|270309183|ref|NM_001168400.1| Homo sapiens brain expressed X-linked 2 (BEX2), transcript variant 2, mRNA	GGACCCGGAGGGGGTCC
1	NM_030952.1	>gi|13569921|ref|NM_030952.1| Homo sapiens NUAK family, SNF1-like kinase, 2 (NUAK2), mRNA	CTGGCCTGGAGCGCCAG
1	NM_001251967.1	>gi|354548828|ref|NM_001251967.1| Homo sapiens sparc/osteonectin, cwcv and kazal-like domains proteoglycan (testican) 3 (SPOCK3), transcript variant 11, mRNA	CCAAACAGAAGTTTTGG
1	NM_001127704.1	>gi|189163535|ref|NM_001127704.1| Homo sapiens serpin peptidase inhibitor, clade A (alpha-1 antiproteinase, antitrypsin), member 1 (SERPINA1), transcript variant 8, mRNA	GGCCTCCGAGGAAGGCC
1	NR_037640.1	>gi|313851014|ref|NR_037640.1| Homo sapiens HEATR8-TTC4 readthrough (HEATR8-TTC4), transcript variant 2, non-coding RNA	TTTCTCCGGGGGAGAAA
1	NM_182924.3	>gi|157694514|ref|NM_182924.3| Homo sapiens MICAL-like 2 (MICALL2), transcript variant 1, mRNA	TGCTTCAGGTGTAAGCA
1	NR_046411.1	>gi|379056365|ref|NR_046411.1| Homo sapiens polymerase (DNA-directed), delta 4 (POLD4), transcript variant 3, non-coding RNA	ATGGACAGTTGATCCAT
1	NM_032459.1	>gi|14589875|ref|NM_032459.1| Homo sapiens embryonal Fyn-associated substrate (EFS), transcript variant 2, mRNA	CTCTGCTGGGGCCAGAG
1	XR_111140.1	>gi|310110088|ref|XR_111140.1| PREDICTED: Homo sapiens hypothetical locus LOC692247 (LOC692247), miscRNA	CAGCCCCGCTGGGGCTG
1	NM_022158.3	>gi|219555667|ref|NM_022158.3| Homo sapiens fructosamine 3 kinase (FN3K), mRNA	CGGCGCCGGGGCCGCCG
1	NM_181697.2	>gi|320461707|ref|NM_181697.2| Homo sapiens peroxiredoxin 1 (PRDX1), transcript variant 3, mRNA	GGCTGCGGTGGGCAGCC
1	XR_133290.1	>gi|341914374|ref|XR_133290.1| PREDICTED: Homo sapiens hypothetical LOC100653215 (LOC100653215), miscRNA	ACACCCAGGAGAGGTGT
1	NM_001193425.1	>gi|301171596|ref|NM_001193425.1| Homo sapiens suppressor of variegation 3-9 homolog 2 (Drosophila) (SUV39H2), transcript variant 2, mRNA	GCTGCCTGGAGAGCAGC
1	NM_001256268.1	>gi|372220098|ref|NM_001256268.1| Homo sapiens myopalladin (MYPN), transcript variant 5, mRNA	ATATTCTGCAGGAATAT
1	NM_198896.1	>gi|38679887|ref|NM_198896.1| Homo sapiens RAB6A, member RAS oncogene family (RAB6A), transcript variant 2, mRNA	GCGGCCGGCGGGGCCGC
1	NM_004479.3	>gi|171916093|ref|NM_004479.3| Homo sapiens fucosyltransferase 7 (alpha (1,3) fucosyltransferase) (FUT7), mRNA	GGCTGCTGGGGTCAGCC
1	NM_001145157.1	>gi|223555952|ref|NM_001145157.1| Homo sapiens nuclear receptor subfamily 2, group F, member 2 (NR2F2), transcript variant 4, mRNA	AAAAACTGAAGGTTTTT
1	NM_001205316.1	>gi|328887950|ref|NM_001205316.1| Homo sapiens STEAP family member 4 (STEAP4), transcript variant 3, mRNA	CCAGTCAGGAGCACTGG
1	NM_173827.2	>gi|76253916|ref|NM_173827.2| Homo sapiens COX18 cytochrome c oxidase assembly homolog (S. cerevisiae) (COX18), nuclear gene encoding mitochondrial protein, mRNA	CTGCCCTGGTGGGGCAG
1	NM_138927.1	>gi|21040325|ref|NM_138927.1| Homo sapiens SON DNA binding protein (SON), transcript variant f, mRNA	TGGCACAGGAGTTGCCA
1	NM_152904.4	>gi|343478199|ref|NM_152904.4| Homo sapiens sperm antigen with calponin homology and coiled-coil domains 1 (SPECC1), transcript variant 3, mRNA	GCCGCCTGAGGAGCGGC
1	NM_001003698.3	>gi|270132917|ref|NM_001003698.3| Homo sapiens ras responsive element binding protein 1 (RREB1), transcript variant 3, mRNA	CACCACGGACGGTGGTG
1	NR_038242.1	>gi|333609227|ref|NR_038242.1| Homo sapiens vezatin, adherens junctions transmembrane protein (VEZT), transcript variant 3, non-coding RNA	ATAAACTGCTGTTTTAT
1	NM_001142683.2	>gi|289547727|ref|NM_001142683.2| Homo sapiens coiled-coil domain containing 121 (CCDC121), transcript variant 2, mRNA	AATTACTGCAGCTAATT
1	NM_016146.4	>gi|212720667|ref|NM_016146.4| Homo sapiens trafficking protein particle complex 4 (TRAPPC4), mRNA	TGCAGCAGGTGGCTGCA
1	NM_178864.3	>gi|194097476|ref|NM_178864.3| Homo sapiens neuronal PAS domain protein 4 (NPAS4), mRNA	GGGCCCAGGAGGGGCCC
1	NM_153603.3	>gi|295821196|ref|NM_153603.3| Homo sapiens component of oligomeric golgi complex 7 (COG7), mRNA	AAGAACAGATGATTCTT
1	NR_024272.1	>gi|210032642|ref|NR_024272.1| Homo sapiens SEC13 homolog (S. cerevisiae) (SEC13), transcript variant 3, non-coding RNA	TGTCTCTGGTGGAGACA
1	NM_003436.3	>gi|257470983|ref|NM_003436.3| Homo sapiens zinc finger protein 135 (ZNF135), transcript variant 2, mRNA	GGCAGCTGAAGCCTGCC
1	NM_153487.3	>gi|112734839|ref|NM_153487.3| Homo sapiens MAM domain containing glycosylphosphatidylinositol anchor 1 (MDGA1), mRNA	GCGGGCAGCGGCCCCGC
1	NM_024947.3	>gi|148612878|ref|NM_024947.3| Homo sapiens polyhomeotic homolog 3 (Drosophila) (PHC3), mRNA	TATTTCAGTAGTAAATA
1	NM_001159629.1	>gi|227499620|ref|NM_001159629.1| Homo sapiens solute carrier family 27 (fatty acid transporter), member 2 (SLC27A2), transcript variant 2, mRNA	CAGTCCTGGCGGGACTG
1	NM_020971.2	>gi|115430236|ref|NM_020971.2| Homo sapiens spectrin, beta, non-erythrocytic 4 (SPTBN4), transcript variant sigma1, mRNA	CCCTGCTGCGGCCAGGG
1	NM_001256461.1	>gi|374253822|ref|NM_001256461.1| Homo sapiens solute carrier family 12 (sodium/potassium/chloride transporters), member 2 (SLC12A2), transcript variant 2, mRNA	CCCCGCGGCGGCCGGGG
1	NM_001666.4	>gi|258613905|ref|NM_001666.4| Homo sapiens Rho GTPase activating protein 4 (ARHGAP4), transcript variant 2, mRNA	CCCAGCAGCCGCCTGGG
1	NR_002585.1	>gi|77993292|ref|NR_002585.1| Homo sapiens small nucleolar RNA, H/ACA box 52 (SNORA52), small nucleolar RNA	CTCACCCGAGGAGTGAG
1	NR_045662.3	>gi|372220201|ref|NR_045662.3| Homo sapiens myopalladin (MYPN), transcript variant 2, non-coding RNA	ATATTCTGCAGGAATAT
1	NM_001105577.1	>gi|157743279|ref|NM_001105577.1| Homo sapiens parahox cluster neighbor (PRHOXNB), mRNA	CAGGCCTGAGGAGCCTG
1	NM_001185091.1	>gi|297374810|ref|NM_001185091.1| Homo sapiens glutamate receptor, ionotropic, N-methyl D-aspartate 1 (GRIN1), transcript variant 5, mRNA	GCTGCCTGGCGGGCAGC
1	NR_033314.1	>gi|288557326|ref|NR_033314.1| Homo sapiens BDNF antisense RNA 1 (non-protein coding) (BDNF-AS1), transcript variant BT2A, non-coding RNA	ATTCCCAGAAGTGGAAT
1	NR_004435.1	>gi|161484676|ref|NR_004435.1| Homo sapiens small ILF3/NF90-associated RNA A1 (SNAR-A1), small nuclear RNA	CAGGCCGGTTGCGCCTG
1	NM_015329.3	>gi|133922608|ref|NM_015329.3| Homo sapiens MAU2 chromatid cohesion factor homolog (C. elegans) (MAU2), mRNA	GTGGACAGACGGTCCAC
1	NR_037665.1	>gi|315221154|ref|NR_037665.1| Homo sapiens uncharacterized LOC100506548 (LOC100506548), non-coding RNA	AAAACCAGATGTGTTTT
1	NM_153376.2	>gi|111548669|ref|NM_153376.2| Homo sapiens coiled-coil domain containing 96 (CCDC96), mRNA	GCAGGCAGACGACCTGC
1	NM_004090.3	>gi|167466211|ref|NM_004090.3| Homo sapiens dual specificity phosphatase 3 (DUSP3), mRNA	CCTGCCGGGCGTGCAGG
1	NM_001164664.1	>gi|257467647|ref|NM_001164664.1| Homo sapiens microtubule associated serine/threonine kinase family member 4 (MAST4), transcript variant 3, mRNA	GGTGCCTGCGGAGCACC
1	NM_001024661.1	>gi|66954680|ref|NM_001024661.1| Homo sapiens PRAME family member 13 (PRAMEF13), mRNA	GACAGCAGAGGACTGTC
1	NM_001142311.1	>gi|214831798|ref|NM_001142311.1| Homo sapiens transmembrane protein 169 (TMEM169), transcript variant 2, mRNA	CAAACCAGAGGAGTTTG
1	NM_007124.2	>gi|110611227|ref|NM_007124.2| Homo sapiens utrophin (UTRN), mRNA	TGTCACTGAGGTTGACA
1	NM_181521.2	>gi|82546839|ref|NM_181521.2| Homo sapiens CKLF-like MARVEL transmembrane domain containing 4 (CMTM4), transcript variant 2, mRNA	CAAACCTGCTGAGTTTG
1	NM_147187.2	>gi|224494025|ref|NM_147187.2| Homo sapiens tumor necrosis factor receptor superfamily, member 10b (TNFRSF10B), transcript variant 2, mRNA	CATCTCAGGAGTAGATG
1	NM_001720.3	>gi|50962825|ref|NM_001720.3| Homo sapiens bone morphogenetic protein 8b (BMP8B), mRNA	CCGCGCTGAGGCCGCGG
1	NM_001195382.1	>gi|305855115|ref|NM_001195382.1| Homo sapiens G protein-coupled receptor 35 (GPR35), transcript variant 3, mRNA	GGCACCCGCTGCGTGCC
1	NM_021991.2	>gi|213972606|ref|NM_021991.2| Homo sapiens junction plakoglobin (JUP), transcript variant 2, mRNA	CGCTGCAGGAGGCAGCG
1	NM_015203.3	>gi|183396803|ref|NM_015203.3| Homo sapiens regulation of nuclear pre-mRNA domain containing 2 (RPRD2), mRNA	TTCTGCTGTGGCCAGAA
1	NM_173092.1	>gi|27886650|ref|NM_173092.1| Homo sapiens potassium voltage-gated channel, subfamily H (eag-related), member 6 (KCNH6), transcript variant 2, mRNA	AGCTTCTGGAGTAAGCT
1	NM_018689.1	>gi|38638697|ref|NM_018689.1| Homo sapiens KIAA1199 (KIAA1199), mRNA	GAAATCTGCTGCATTTC
1	NM_015983.3	>gi|303228325|ref|NM_015983.3| Homo sapiens ubiquitin-conjugating enzyme E2D 4 (putative) (UBE2D4), mRNA	GAATACTGAGGTTATTC
1	NM_007078.2	>gi|122056615|ref|NM_007078.2| Homo sapiens LIM domain binding 3 (LDB3), transcript variant 1, mRNA	AGAATCTGAAGCATTCT
1	NM_001037175.2	>gi|148539618|ref|NM_001037175.2| Homo sapiens sushi domain containing 4 (SUSD4), transcript variant 2, mRNA	ACCCCCAGCGGAGGGGT
1	NM_016308.2	>gi|209915595|ref|NM_016308.2| Homo sapiens cytidine monophosphate (UMP-CMP) kinase 1, cytosolic (CMPK1), transcript variant 1, mRNA	CGGCGCCGGGGCCGCCG
1	NM_001164771.1	>gi|258614002|ref|NM_001164771.1| Homo sapiens solute carrier family 7 (cationic amino acid transporter, y+ system), member 2 (SLC7A2), transcript variant 3, mRNA	CCAGGCTGGAGGCCTGG
1	NR_023319.1	>gi|187829212|ref|NR_023319.1| Homo sapiens ADP-dependent glucokinase (ADPGK), transcript variant 3, non-coding RNA	GACACCAGCCGAGTGTC
1	XR_110489.1	>gi|310118633|ref|XR_110489.1| PREDICTED: Homo sapiens hypothetical LOC643355 (LOC643355), miscRNA	TTCACCAGCTGTGTGAA
1	NM_000821.5	>gi|336595321|ref|NM_000821.5| Homo sapiens gamma-glutamyl carboxylase (GGCX), transcript variant 1, mRNA	CAGAGCTGCAGCCTCTG
1	NM_001040704.1	>gi|103485142|ref|NM_001040704.1| Homo sapiens defensin, beta 106B (DEFB106B), mRNA	TGCCTCTGCTGTAGGCA
1	NM_001104587.1	>gi|157388956|ref|NM_001104587.1| Homo sapiens schlafen family member 11 (SLFN11), transcript variant 1, mRNA	TCTCGCTGCTGGCGAGA
1	NM_006662.2	>gi|146219842|ref|NM_006662.2| Homo sapiens Snf2-related CREBBP activator protein (SRCAP), mRNA	CCAGGCTGCTGACCTGG
1	NM_014583.2	>gi|14277673|ref|NM_014583.2| Homo sapiens LIM and cysteine-rich domains 1 (LMCD1), mRNA	AGGCACAGAGGGTGCCT
1	NM_004066.1	>gi|4757973|ref|NM_004066.1| Homo sapiens centrin, EF-hand protein, 1 (CETN1), mRNA	GACAGCGGCTGCCTGTC
1	NM_001098577.2	>gi|153252119|ref|NM_001098577.2| Homo sapiens ribosomal protein L31 (RPL31), transcript variant 2, mRNA	CCTGGCAGAGGGCCAGG
1	NM_004981.1	>gi|4826797|ref|NM_004981.1| Homo sapiens potassium inwardly-rectifying channel, subfamily J, member 4 (KCNJ4), transcript variant 2, mRNA	ACCTTCTGGAGGAAGGT
1	NM_003254.2	>gi|73858576|ref|NM_003254.2| Homo sapiens TIMP metallopeptidase inhibitor 1 (TIMP1), mRNA	GGATGCCGCTGACATCC
1	NM_002230.2	>gi|213972609|ref|NM_002230.2| Homo sapiens junction plakoglobin (JUP), transcript variant 1, mRNA	CGCTGCAGGAGGCAGCG
1	NM_033397.2	>gi|47271452|ref|NM_033397.2| Homo sapiens inositol 1,4,5-trisphosphate receptor interacting protein (ITPRIP), mRNA	AAAAGCTGACGTCTTTT
1	NM_024076.2	>gi|194018438|ref|NM_024076.2| Homo sapiens potassium channel tetramerisation domain containing 15 (KCTD15), transcript variant 1, mRNA	CCGAGCAGTGGTCTCGG
1	NM_001257180.1	>gi|380503858|ref|NM_001257180.1| Homo sapiens solute carrier family 20 (phosphate transporter), member 2 (SLC20A2), transcript variant 1, mRNA	GGACACCGATGTTGTCC
1	NM_001256752.1	>gi|377520118|ref|NM_001256752.1| Homo sapiens peroxisomal biogenesis factor 5-like (PEX5L), transcript variant 4, mRNA	GCAGCCCGCAGCGCTGC
1	NM_021817.2	>gi|46852179|ref|NM_021817.2| Homo sapiens hyaluronan and proteoglycan link protein 2 (HAPLN2), mRNA	GGAGCCTGGGGAGCTCC
1	NM_014692.1	>gi|150010660|ref|NM_014692.1| Homo sapiens SEC14-like 5 (S. cerevisiae) (SEC14L5), mRNA	CAGCCCGGACGGGGCTG
1	NM_152475.2	>gi|112983682|ref|NM_152475.2| Homo sapiens zinc finger protein 417 (ZNF417), mRNA	TATAACAGCAGGTTATA
1	XM_003403545.1	>gi|341916044|ref|XM_003403545.1| PREDICTED: Homo sapiens hypothetical protein LOC100652863 (LOC100652863), mRNA	ACGGGCGGGTGACCCGT
1	NM_021706.2	>gi|90669103|ref|NM_021706.2| Homo sapiens leukocyte-associated immunoglobulin-like receptor 1 (LAIR1), transcript variant b, mRNA	CCAGGCAGCTGTCCTGG
1	XR_109057.1	>gi|310120605|ref|XR_109057.1| PREDICTED: Homo sapiens hypothetical locus LOC692247 (LOC692247), miscRNA	CAGCCCCGCTGGGGCTG
1	NM_001145721.1	>gi|224809409|ref|NM_001145721.1| Homo sapiens homer homolog 3 (Drosophila) (HOMER3), transcript variant 3, mRNA	CTGAGCTGGAGGCTCAG
1	NM_153006.2	>gi|66346701|ref|NM_153006.2| Homo sapiens N-acetylglutamate synthase (NAGS), mRNA	CATGCCAGCTGGGCATG
1	NM_181696.2	>gi|320461708|ref|NM_181696.2| Homo sapiens peroxiredoxin 1 (PRDX1), transcript variant 2, mRNA	GGCTGCGGTGGGCAGCC
1	NM_016270.2	>gi|49574523|ref|NM_016270.2| Homo sapiens Kruppel-like factor 2 (lung) (KLF2), mRNA	GGGCGCCGAGGCCGCCC
1	NM_012186.2	>gi|111074530|ref|NM_012186.2| Homo sapiens forkhead box E3 (FOXE3), mRNA	GCTCGCAGGAGCCGAGC
1	NM_001193471.1	>gi|301500667|ref|NM_001193471.1| Homo sapiens folate hydrolase (prostate-specific membrane antigen) 1 (FOLH1), transcript variant 3, mRNA	GTACACCGCTGATGTAC
1	NM_001204108.1	>gi|323362962|ref|NM_001204108.1| Homo sapiens BCL2-like 11 (apoptosis facilitator) (BCL2L11), transcript variant 13, mRNA	CAGCGCCGCTGCCGCTG
1	NM_007162.2	>gi|268607698|ref|NM_007162.2| Homo sapiens transcription factor EB (TFEB), transcript variant 1, mRNA	GGGCCCAGGGGAGGCCC
1	NM_172070.3	>gi|160948609|ref|NM_172070.3| Homo sapiens ubiquitin protein ligase E3 component n-recognin 3 (putative) (UBR3), mRNA	CAGGCCGGGGGCGCCTG
1	NM_005504.6	>gi|296010898|ref|NM_005504.6| Homo sapiens branched chain amino-acid transaminase 1, cytosolic (BCAT1), transcript variant 1, mRNA	CAAGACTGAGGGTCTTG
1	NM_001099412.1	>gi|150378462|ref|NM_001099412.1| Homo sapiens K(lysine) acetyltransferase 6A (KAT6A), transcript variant 1, mRNA	TCCTTCAGAAGAAAGGA
1	XR_111612.1	>gi|310112931|ref|XR_111612.1| PREDICTED: Homo sapiens hypothetical LOC400553 (LOC400553), miscRNA	AGGCTCAGCAGCAGCCT
1	NM_001174093.1	>gi|291575184|ref|NM_001174093.1| Homo sapiens zinc finger E-box binding homeobox 1 (ZEB1), transcript variant 6, mRNA	AAGAACTGAAGTTTCTT
1	NM_014505.5	>gi|341926278|ref|NM_014505.5| Homo sapiens potassium large conductance calcium-activated channel, subfamily M, beta member 4 (KCNMB4), mRNA	AGGCACTGGAGCTGCCT
1	NM_001198957.1	>gi|312176367|ref|NM_001198957.1| Homo sapiens DDB1 and CUL4 associated factor 6 (DCAF6), transcript variant 4, mRNA	CGGCCCGGGTGCGGCCG
1	NM_001195802.1	>gi|307775419|ref|NM_001195802.1| Homo sapiens low density lipoprotein receptor (LDLR), transcript variant 5, mRNA	CCTCACAGAGGCTGAGG
1	NR_028027.1	>gi|253735744|ref|NR_028027.1| Homo sapiens CREB/ATF bZIP transcription factor (CREBZF), transcript variant 5, non-coding RNA	GGCGGCCGCTGCCCGCC
1	NM_000403.3	>gi|56237022|ref|NM_000403.3| Homo sapiens UDP-galactose-4-epimerase (GALE), transcript variant 1, mRNA	AGCAGCAGCTGCCTGCT
1	NM_007134.1	>gi|257470986|ref|NM_007134.1| Homo sapiens zinc finger protein 135 (ZNF135), transcript variant 1, mRNA	GGCAGCTGAAGCCTGCC
1	NM_020944.2	>gi|27413907|ref|NM_020944.2| Homo sapiens glucosidase, beta (bile acid) 2 (GBA2), mRNA	CCGGGCCGAGGTCCCGG
1	NM_001136232.1	>gi|210032389|ref|NM_001136232.1| Homo sapiens SEC13 homolog (S. cerevisiae) (SEC13), transcript variant 2, mRNA	TGTCTCTGGTGGAGACA
1	NR_003061.1	>gi|95113644|ref|NR_003061.1| Homo sapiens leukocyte immunoglobulin-like receptor pseudogene 2 (LILRP2), non-coding RNA	GGGCCCTGTCGTGGCCC
1	NM_178457.1	>gi|123701325|ref|NM_178457.1| Homo sapiens zinc finger protein 831 (ZNF831), mRNA	TCTGCCCGCGGAGCAGA
1	NM_016247.3	>gi|327365364|ref|NM_016247.3| Homo sapiens interphotoreceptor matrix proteoglycan 2 (IMPG2), mRNA	TGGGCCTGCTGTGCCCA
1	NM_006160.3	>gi|98986460|ref|NM_006160.3| Homo sapiens neuronal differentiation 2 (NEUROD2), mRNA	CCCTCCTGGGGTGAGGG
1	NM_004397.4	>gi|164664517|ref|NM_004397.4| Homo sapiens DEAD (Asp-Glu-Ala-Asp) box helicase 6 (DDX6), transcript variant 1, mRNA	TAAGCCTGAAGAGCTTA
1	NM_198828.2	>gi|148727304|ref|NM_198828.2| Homo sapiens microtubule associated serine/threonine kinase family member 4 (MAST4), transcript variant 2, mRNA	ATTCCCAGAAGTGGAAT
1	NM_001198546.1	>gi|309951078|ref|NM_001198546.1| Homo sapiens nucleolar protein 4 (NOL4), transcript variant 2, mRNA	TCCCGCTGCGGCCGGGA
1	NM_001037984.1	>gi|83921601|ref|NM_001037984.1| Homo sapiens solute carrier family 38, member 10 (SLC38A10), transcript variant 1, mRNA	GCCGGCCGCAGCCCGGC
1	NM_001206486.2	>gi|346223459|ref|NM_001206486.2| Homo sapiens activating transcription factor 3 (ATF3), transcript variant 7, mRNA	CTGAACTGCAGCTTCAG
1	NM_007109.2	>gi|117414155|ref|NM_007109.2| Homo sapiens transcription factor 19 (TCF19), transcript variant 1, mRNA	GCGCGCAGAGGCCGCGC
1	NM_203318.1	>gi|42794778|ref|NM_203318.1| Homo sapiens myosin XVIIIA (MYO18A), transcript variant 2, mRNA	GCTGGCAGATGCCCAGC
1	NM_001168344.1	>gi|270132928|ref|NM_001168344.1| Homo sapiens ras responsive element binding protein 1 (RREB1), transcript variant 2, mRNA	CACCACGGACGGTGGTG
1	NM_015229.3	>gi|87162454|ref|NM_015229.3| Homo sapiens KIAA0664 (KIAA0664), mRNA	GCAGGCCGTGGCCCTGC
1	NM_153029.3	>gi|48928018|ref|NM_153029.3| Homo sapiens NEDD4 binding protein 1 (N4BP1), mRNA	AAGGTCGGCAGGACCTT
1	NM_007167.3	>gi|115511045|ref|NM_007167.3| Homo sapiens zinc finger, MYM-type 6 (ZMYM6), mRNA	TGGCTCTGCTGCAGCCA
1	NM_001256327.1	>gi|373838793|ref|NM_001256327.1| Homo sapiens calcium channel, voltage-dependent, T type, alpha 1G subunit (CACNA1G), transcript variant 19, mRNA	CGGAGCTGGTGTCTCCG
1	NM_001174166.1	>gi|292781288|ref|NM_001174166.1| Homo sapiens solute carrier family 16, member 6 (monocarboxylic acid transporter 7) (SLC16A6), transcript variant 1, mRNA	GTATTCAGTAGCAATAC
1	NM_002245.3	>gi|206725425|ref|NM_002245.3| Homo sapiens potassium channel, subfamily K, member 1 (KCNK1), mRNA	TTTAGCTGATGGCTAAA
1	NM_001168724.1	>gi|281182572|ref|NM_001168724.1| Homo sapiens transmembrane protein 135 (TMEM135), transcript variant 2, mRNA	TGGTGCTGAAGCCACCA
1	NM_001024924.1	>gi|67944633|ref|NM_001024924.1| Homo sapiens exocyst complex component 1 (EXOC1), transcript variant 3, mRNA	GGGAACGGCCGCTTCCC
1	NM_000706.3	>gi|33149325|ref|NM_000706.3| Homo sapiens arginine vasopressin receptor 1A (AVPR1A), mRNA	CCAGACAGGTGGTCTGG
1	NR_033189.1	>gi|282721121|ref|NR_033189.1| Homo sapiens phosphodiesterase 4D interacting protein pseudogene (LOC100130000), non-coding RNA	AAGTCCTGGAGGGACTT
1	NM_002719.3	>gi|240849335|ref|NM_002719.3| Homo sapiens protein phosphatase 2, regulatory subunit B', gamma (PPP2R5C), transcript variant 1, mRNA	TCTTTCTGTTGAAAAGA
1	NM_012406.3	>gi|41349473|ref|NM_012406.3| Homo sapiens PR domain containing 4 (PRDM4), mRNA	CGGCCCAGAGGAGGCCG
1	NR_026876.1	>gi|223718020|ref|NR_026876.1| Homo sapiens six-twelve leukemia (STL), non-coding RNA	AAAATCAGTGGTATTTT
1	NM_198968.2	>gi|112789558|ref|NM_198968.2| Homo sapiens DAZ interacting protein 1 (DZIP1), transcript variant 2, mRNA	AATGCCTGGGGCGCATT
1	NM_014689.2	>gi|154146188|ref|NM_014689.2| Homo sapiens dedicator of cytokinesis 10 (DOCK10), mRNA	TATTTCAGATGTAAATA
1	NM_001039548.2	>gi|259013519|ref|NM_001039548.2| Homo sapiens kelch-like 35 (Drosophila) (KLHL35), mRNA	GGAGGCAGCTGTCCTCC
1	NM_001040450.1	>gi|94721333|ref|NM_001040450.1| Homo sapiens family with sequence similarity 63, member B (FAM63B), transcript variant 1, mRNA	TTCCACCGATGATGGAA
1	NR_038177.1	>gi|332205984|ref|NR_038177.1| Homo sapiens caprin family member 2 (CAPRIN2), transcript variant 5, non-coding RNA	TCTGCCGGAAGAGCAGA
1	NM_138390.3	>gi|214831828|ref|NM_138390.3| Homo sapiens transmembrane protein 169 (TMEM169), transcript variant 3, mRNA	CAAACCAGAGGAGTTTG
1	NM_001122742.1	>gi|170295803|ref|NM_001122742.1| Homo sapiens estrogen receptor 1 (ESR1), transcript variant 4, mRNA	AGCTGCTGTAGACAGCT
1	NM_001031801.1	>gi|73390139|ref|NM_001031801.1| Homo sapiens LIM domain kinase 2 (LIMK2), transcript variant 1, mRNA	CCCTGCTGATGACAGGG
1	NM_000696.3	>gi|115387103|ref|NM_000696.3| Homo sapiens aldehyde dehydrogenase 9 family, member A1 (ALDH9A1), mRNA	CACAGCTGAAGACTGTG
1	NM_001201576.1	>gi|320118921|ref|NM_001201576.1| Homo sapiens phospholipid scramblase 3 (PLSCR3), transcript variant w, mRNA	GGCAGCGGACGGCTGCC
1	NR_047565.1	>gi|384081588|ref|NR_047565.1| Homo sapiens coiled-coil domain containing 129 (CCDC129), transcript variant 4, non-coding RNA	TTTTACAGAAGGTAAAA
1	NM_016733.2	>gi|73390131|ref|NM_016733.2| Homo sapiens LIM domain kinase 2 (LIMK2), transcript variant 2b, mRNA	CCCTGCTGATGACAGGG
1	NM_004614.4	>gi|290656935|ref|NM_004614.4| Homo sapiens thymidine kinase 2, mitochondrial (TK2), nuclear gene encoding mitochondrial protein, transcript variant 1, mRNA	CTCTGCGGCAGGCAGAG
1	NM_001135155.1	>gi|205830429|ref|NM_001135155.1| Homo sapiens D4, zinc and double PHD fingers family 1 (DPF1), transcript variant 1, mRNA	GGGGCCGGGTGGGCCCC
1	NM_032050.1	>gi|14670361|ref|NM_032050.1| Homo sapiens POZ (BTB) and AT hook containing zinc finger 1 (PATZ1), transcript variant 2, mRNA	ATATTCTGCAGAAATAT
1	NM_020923.1	>gi|151301097|ref|NM_020923.1| Homo sapiens zinc finger, DBF-type containing 2 (ZDBF2), mRNA	AAAAACTGGTGATTTTT
1	NM_003131.2	>gi|61743976|ref|NM_003131.2| Homo sapiens serum response factor (c-fos serum response element-binding transcription factor) (SRF), mRNA	ACAGGCAGCGGCCCTGT
1	NM_020761.2	>gi|92373520|ref|NM_020761.2| Homo sapiens regulatory associated protein of MTOR, complex 1 (RPTOR), transcript variant 1, mRNA	TGGGGCAGCTGTCCCCA
1	NM_001160226.1	>gi|237681066|ref|NM_001160226.1| Homo sapiens cannabinoid receptor 1 (brain) (CNR1), transcript variant 3, mRNA	AGATGCTGTAGACATCT
1	NM_001083963.1	>gi|145312269|ref|NM_001083963.1| Homo sapiens tudor and KH domain containing (TDRKH), transcript variant 2, mRNA	CTATACCGCAGGTATAG
1	NM_030583.2	>gi|62548861|ref|NM_030583.2| Homo sapiens matrilin 2 (MATN2), transcript variant 2, mRNA	CCCTGCCGAGGCCAGGG
1	NM_031308.1	>gi|13876385|ref|NM_031308.1| Homo sapiens epiplakin 1 (EPPK1), mRNA	CAACTCTGGAGAAGTTG
1	NM_133371.3	>gi|171184444|ref|NM_133371.3| Homo sapiens myozenin 3 (MYOZ3), transcript variant 2, mRNA	CTGGCCGGAAGCGCCAG
1	NM_000610.3	>gi|48255934|ref|NM_000610.3| Homo sapiens CD44 molecule (Indian blood group) (CD44), transcript variant 1, mRNA	TTTGTCAGAGGCACAAA
1	NM_001252204.1	>gi|356582272|ref|NM_001252204.1| Homo sapiens complement component 4A (Rodgers blood group) (C4A), transcript variant 2, mRNA	CCAGGCAGCGGGCCTGG
1	XM_001720798.3	>gi|341914866|ref|XM_001720798.3| PREDICTED: Homo sapiens double homeobox protein 4-like protein 4-like (LOC652119), mRNA	ACAGGCAGGTGGCCTGT
1	NM_001256281.1	>gi|372266179|ref|NM_001256281.1| Homo sapiens nine-amino acid residue-repeats (NARR), mRNA	CACCCCGGCCGCGGGTG
1	NM_001085429.1	>gi|146229351|ref|NM_001085429.1| Homo sapiens transmembrane protein 213 (TMEM213), mRNA	TTGCTCGGCAGAAGCAA
1	NM_005100.3	>gi|197927427|ref|NM_005100.3| Homo sapiens A kinase (PRKA) anchor protein 12 (AKAP12), transcript variant 1, mRNA	TAACCCAGTGGAGGTTA
1	NM_001167827.1	>gi|268607699|ref|NM_001167827.1| Homo sapiens transcription factor EB (TFEB), transcript variant 2, mRNA	GGGCCCAGGGGAGGCCC
1	NM_002950.3	>gi|62739176|ref|NM_002950.3| Homo sapiens ribophorin I (RPN1), mRNA	GCACACAGGAGCTGTGC
1	NM_181745.3	>gi|307691231|ref|NM_181745.3| Homo sapiens omega-3 fatty acid receptor 1 (O3FAR1), transcript variant 1, mRNA	GCATCCAGCAGAGATGC
1	NM_001031739.2	>gi|271398121|ref|NM_001031739.2| Homo sapiens ankyrin repeat and SOCS box containing 9 (ASB9), transcript variant 1, mRNA	TGGAGCTGGTGCCTCCA
1	XR_110200.1	>gi|310119879|ref|XR_110200.1| PREDICTED: Homo sapiens hypothetical LOC441179 (LOC441179), miscRNA	CACCACGGACGCTGGTG
1	NM_000064.2	>gi|115298677|ref|NM_000064.2| Homo sapiens complement component 3 (C3), mRNA	GCTCTCGGAGGCAGAGC
1	NR_003699.1	>gi|156104867|ref|NR_003699.1| Homo sapiens zinc finger protein 525 (ZNF525), non-coding RNA	AAATTCTGATGAAATTT
1	NM_001111307.1	>gi|162329607|ref|NM_001111307.1| Homo sapiens phosphodiesterase 4A, cAMP-specific (PDE4A), transcript variant 1, mRNA	GCACGCAGCTGACGTGC
1	NM_001008216.1	>gi|56118216|ref|NM_001008216.1| Homo sapiens UDP-galactose-4-epimerase (GALE), transcript variant 2, mRNA	AGCAGCAGCTGCCTGCT
1	NM_002439.3	>gi|284813530|ref|NM_002439.3| Homo sapiens mutS homolog 3 (E. coli) (MSH3), mRNA	GCAGCCAGTAGAGCTGC
1	NM_004717.2	>gi|32483395|ref|NM_004717.2| Homo sapiens diacylglycerol kinase, iota (DGKI), mRNA	CTCCGCGGCCGCCGGAG
1	NM_025114.3	>gi|109255233|ref|NM_025114.3| Homo sapiens centrosomal protein 290kDa (CEP290), mRNA	AAGTTCAGCGGAAACTT
1	NM_198794.2	>gi|319655769|ref|NM_198794.2| Homo sapiens mitogen-activated protein kinase kinase kinase kinase 5 (MAP4K5), transcript variant 2, mRNA	AGGCCCCGCTGCGGCCT
1	NM_017742.4	>gi|170016068|ref|NM_017742.4| Homo sapiens zinc finger, CCHC domain containing 2 (ZCCHC2), mRNA	TCGCGCCGCCGCCGCGA
1	NM_001452.1	>gi|4557594|ref|NM_001452.1| Homo sapiens forkhead box F2 (FOXF2), mRNA	GCCGCCGGCCGCGCGGC
1	NM_001242809.1	>gi|338797765|ref|NM_001242809.1| Homo sapiens ankyrin repeat domain 6 (ANKRD6), transcript variant 1, mRNA	TGTCTCAGCAGGAGACA
1	NM_025215.5	>gi|259155298|ref|NM_025215.5| Homo sapiens pseudouridylate synthase 1 (PUS1), transcript variant 1, mRNA	CAGGACCGGAGGTCCTG
1	NM_001256276.1	>gi|372266168|ref|NM_001256276.1| Homo sapiens RAB34, member RAS oncogene family (RAB34), transcript variant 7, mRNA	CACCCCGGCCGCGGGTG
1	NM_001082618.1	>gi|130980071|ref|NM_001082618.1| Homo sapiens CD33 molecule (CD33), transcript variant 2, mRNA	TGCCCCTGCTGTGGGCA
1	NM_001177384.1	>gi|293651603|ref|NM_001177384.1| Homo sapiens cytoplasmic polyadenylation element binding protein 2 (CPEB2), transcript variant F, mRNA	GGGGGCGGGGGGCCCCC
1	NM_198706.1	>gi|38424084|ref|NM_198706.1| Homo sapiens hydroxysteroid (11-beta) dehydrogenase 1-like (HSD11B1L), transcript variant b, mRNA	CAGGGCTGGGGGCCCTG
1	NM_001204426.1	>gi|324715045|ref|NM_001204426.1| Homo sapiens LIM domain kinase 1 (LIMK1), transcript variant 2, mRNA	TGGGGCGGAGGTCCCCA
1	NM_024813.2	>gi|226246607|ref|NM_024813.2| Homo sapiens RNA polymerase II associated protein 2 (RPAP2), mRNA	TATGGCAGTAGGCCATA
1	NM_002146.4	>gi|84570136|ref|NM_002146.4| Homo sapiens homeobox B3 (HOXB3), mRNA	CACAGCAGAGGGCTGTG
1	NM_003078.3	>gi|51477705|ref|NM_003078.3| Homo sapiens SWI/SNF related, matrix associated, actin dependent regulator of chromatin, subfamily d, member 3 (SMARCD3), transcript variant 2, mRNA	CCGGGCCGGGGTCCCGG
1	NM_001143783.1	>gi|219842229|ref|NM_001143783.1| Homo sapiens feline sarcoma oncogene (FES), transcript variant 2, mRNA	GGAGCCTGGGGAGCTCC
1	NM_133376.2	>gi|182507162|ref|NM_133376.2| Homo sapiens integrin, beta 1 (fibronectin receptor, beta polypeptide, antigen CD29 includes MDF2, MSK12) (ITGB1), transcript variant 1E, mRNA	AACCACAGCAGTTGGTT
1	NM_145642.2	>gi|240849172|ref|NM_145642.2| Homo sapiens apolipoprotein L, 3 (APOL3), transcript variant beta/b, mRNA	AAGCTCTGAAGAAGCTT
1	NR_024224.1	>gi|209863055|ref|NR_024224.1| Homo sapiens small ILF3/NF90-associated RNA A7 (SNAR-A7), small nuclear RNA	CAGGCCGGTTGCGCCTG
1	NM_005063.4	>gi|53759150|ref|NM_005063.4| Homo sapiens stearoyl-CoA desaturase (delta-9-desaturase) (SCD), mRNA	GGCTACAGGGGTTAGCC
1	NM_001099280.1	>gi|149944468|ref|NM_001099280.1| Homo sapiens HEAT repeat containing 7A (HEATR7A), transcript variant 2, mRNA	CAGGACGGAAGCTCCTG
1	NM_012405.3	>gi|89142738|ref|NM_012405.3| Homo sapiens isoprenylcysteine carboxyl methyltransferase (ICMT), mRNA	CCCATCTGTGGAATGGG
1	NM_005656.3	>gi|205360942|ref|NM_005656.3| Homo sapiens transmembrane protease, serine 2 (TMPRSS2), transcript variant 2, mRNA	GCCGCCTGGAGCGCGGC
1	NM_021148.2	>gi|110349777|ref|NM_021148.2| Homo sapiens zinc finger protein 273 (ZNF273), transcript variant 1, mRNA	ACTCCCAGAAGTGGAGT
1	NM_019103.2	>gi|51173753|ref|NM_019103.2| Homo sapiens zinc finger, matrin-type 5 (ZMAT5), transcript variant 1, mRNA	AGATGCAGCTGCCATCT
1	XM_003403750.1	>gi|341914397|ref|XM_003403750.1| PREDICTED: Homo sapiens hypothetical protein LOC100653325 (LOC100653325), mRNA	TCCCTCTGTGGTAGGGA
1	NM_020819.4	>gi|242117943|ref|NM_020819.4| Homo sapiens family with sequence similarity 135, member A (FAM135A), transcript variant 2, mRNA	TAATACTGGGGGTATTA
1	NM_001253725.1	>gi|359279862|ref|NM_001253725.1| Homo sapiens kringle containing transmembrane protein 2 (KREMEN2), transcript variant 5, mRNA	CCCCACGGCCGCTGGGG
1	NM_001008539.3	>gi|258614004|ref|NM_001008539.3| Homo sapiens solute carrier family 7 (cationic amino acid transporter, y+ system), member 2 (SLC7A2), transcript variant 2, mRNA	CCAGGCTGGAGGCCTGG
1	NM_001145132.1	>gi|223468664|ref|NM_001145132.1| Homo sapiens chromosome 5 open reading frame 52 (C5orf52), mRNA	CGCGGCCGAGGTCCGCG
1	NM_001722.2	>gi|55769551|ref|NM_001722.2| Homo sapiens polymerase (RNA) III (DNA directed) polypeptide D, 44kDa (POLR3D), mRNA	CCTGACAGAGGGTCAGG
1	NM_001010887.2	>gi|71043497|ref|NM_001010887.2| Homo sapiens alkaline ceramidase 2 (ACER2), mRNA	ACCAGCTGCAGGCTGGT
1	NM_001407.2	>gi|145309303|ref|NM_001407.2| Homo sapiens cadherin, EGF LAG seven-pass G-type receptor 3 (flamingo homolog, Drosophila) (CELSR3), mRNA	GTGGCCGGCGGGGCCAC
1	NM_014008.3	>gi|296179409|ref|NM_014008.3| Homo sapiens coiled-coil domain containing 22 (CCDC22), mRNA	CAGAGCTGGAGACTCTG
1	NM_005937.3	>gi|133908639|ref|NM_005937.3| Homo sapiens myeloid/lymphoid or mixed-lineage leukemia (trithorax homolog, Drosophila); translocated to, 6 (MLLT6), mRNA	TGGGGCCGCTGCCCCCA
1	NM_174942.1	>gi|28372562|ref|NM_174942.1| Homo sapiens growth arrest-specific 2 like 3 (GAS2L3), mRNA	TCATGCTGTCGGCATGA
1	NM_012463.3	>gi|254675222|ref|NM_012463.3| Homo sapiens ATPase, H+ transporting, lysosomal V0 subunit a2 (ATP6V0A2), mRNA	CTTTCCAGCAGCGAAAG
1	NM_001172643.1	>gi|290656974|ref|NM_001172643.1| Homo sapiens thymidine kinase 2, mitochondrial (TK2), transcript variant 2, mRNA	CTCTGCGGCAGGCAGAG
1	NM_198378.2	>gi|373838748|ref|NM_198378.2| Homo sapiens calcium channel, voltage-dependent, T type, alpha 1G subunit (CACNA1G), transcript variant 9, mRNA	CGGAGCTGGTGTCTCCG
1	NM_001042546.2	>gi|344179097|ref|NM_001042546.2| Homo sapiens ATP synthase mitochondrial F1 complex assembly factor 1 (ATPAF1), nuclear gene encoding mitochondrial protein, transcript variant 2, mRNA	GTGAACAGAGGATTCAC
1	NM_021231.1	>gi|126723148|ref|NM_021231.1| Homo sapiens chromosome 19 open reading frame 29 (C19orf29), transcript variant 2, mRNA	CGGCCCCGCGGAGGCCG
1	NM_001243718.1	>gi|344030201|ref|NM_001243718.1| Homo sapiens RAB6A, member RAS oncogene family (RAB6A), transcript variant 4, mRNA	GCGGCCGGCGGGGCCGC
1	XR_112752.1	>gi|310114800|ref|XR_112752.1| PREDICTED: Homo sapiens hypothetical LOC729040 (LOC729040), miscRNA	TCCCTCAGGCGCAGGGA
1	NM_080678.2	>gi|323668293|ref|NM_080678.2| Homo sapiens ubiquitin-conjugating enzyme E2F (putative) (UBE2F), transcript variant 1, mRNA	AACCCCAGATGAGGGTT
1	NM_020137.3	>gi|46592990|ref|NM_020137.3| Homo sapiens GRIP1 associated protein 1 (GRIPAP1), transcript variant 1, mRNA	TGTGGCAGCAGGCCACA
1	NM_001039523.2	>gi|189571658|ref|NM_001039523.2| Homo sapiens cholinergic receptor, nicotinic, alpha 1 (muscle) (CHRNA1), transcript variant 1, mRNA	CTCATCTGCAGAATGAG
1	NM_139278.2	>gi|45643139|ref|NM_139278.2| Homo sapiens leucine-rich repeat LGI family, member 3 (LGI3), mRNA	GGCCGCGGCCGCCGGCC
1	XR_111613.1	>gi|310112932|ref|XR_111613.1| PREDICTED: Homo sapiens hypothetical protein FLJ40448 (FLJ40448), miscRNA	TCTTTCTGGAGCAAAGA
1	NM_001251979.1	>gi|354548847|ref|NM_001251979.1| Homo sapiens RCAN family member 3 (RCAN3), transcript variant 4, mRNA	AAATTCAGTTGAAATTT
1	NM_018271.4	>gi|347658947|ref|NM_018271.4| Homo sapiens threonine synthase-like 2 (S. cerevisiae) (THNSL2), transcript variant 1, mRNA	TGTGCCAGTGGAGCACA
1	NM_006030.2	>gi|54112393|ref|NM_006030.2| Homo sapiens calcium channel, voltage-dependent, alpha 2/delta subunit 2 (CACNA2D2), transcript variant 2, mRNA	TGCCACAGACGGTGGCA
1	NM_152341.3	>gi|157502185|ref|NM_152341.3| Homo sapiens progestin and adipoQ receptor family member IV (PAQR4), mRNA	GCACGCCGGCGTCGTGC
1	XR_111248.2	>gi|341913775|ref|XR_111248.2| PREDICTED: Homo sapiens hypothetical LOC100049716 (LOC100049716), miscRNA	TCACTCAGATGGAGTGA
1	NR_024089.1	>gi|197116365|ref|NR_024089.1| Homo sapiens long intergenic non-protein coding RNA 162 (LINC00162), non-coding RNA	CTGCCCGGAAGAGGCAG
1	NM_003408.1	>gi|4507962|ref|NM_003408.1| Homo sapiens zinc finger protein 37 homolog (mouse) (ZFP37), mRNA	AGTGACTGTGGTTCACT
1	NM_001185090.1	>gi|297374808|ref|NM_001185090.1| Homo sapiens glutamate receptor, ionotropic, N-methyl D-aspartate 1 (GRIN1), transcript variant NR1-4, mRNA	GCTGCCTGGCGGGCAGC
1	NM_001143784.1	>gi|219842232|ref|NM_001143784.1| Homo sapiens feline sarcoma oncogene (FES), transcript variant 3, mRNA	GGAGCCTGGGGAGCTCC
1	NM_001164741.1	>gi|258613906|ref|NM_001164741.1| Homo sapiens Rho GTPase activating protein 4 (ARHGAP4), transcript variant 1, mRNA	CCCAGCAGCCGCCTGGG
1	NM_006690.3	>gi|73620939|ref|NM_006690.3| Homo sapiens matrix metallopeptidase 24 (membrane-inserted) (MMP24), mRNA	AGGGCCAGCAGGGCCCT
1	NM_032108.3	>gi|312836842|ref|NM_032108.3| Homo sapiens sema domain, transmembrane domain (TM), and cytoplasmic domain, (semaphorin) 6B (SEMA6B), mRNA	CCCACCCGCGGAGTGGG
1	NM_024927.4	>gi|192449450|ref|NM_024927.4| Homo sapiens pleckstrin homology domain containing, family H (with MyTH4 domain) member 3 (PLEKHH3), mRNA	CGGCACGGCAGCTGCCG
1	NM_020477.2	>gi|70780354|ref|NM_020477.2| Homo sapiens ankyrin 1, erythrocytic (ANK1), transcript variant 2, mRNA	AGGCCCCGGGGCGGCCT
1	NM_000551.3	>gi|319655736|ref|NM_000551.3| Homo sapiens von Hippel-Lindau tumor suppressor, E3 ubiquitin protein ligase (VHL), transcript variant 1, mRNA	TTTGTCAGAGGAACAAA
1	NM_004326.2	>gi|72256199|ref|NM_004326.2| Homo sapiens B-cell CLL/lymphoma 9 (BCL9), mRNA	TTATTCTGGGGAAATAA
1	NM_001207000.1	>gi|332801089|ref|NM_001207000.1| Homo sapiens heterogeneous nuclear ribonucleoprotein D-like (HNRPDL), transcript variant 4, mRNA	GGGCGCAGGCGGCGCCC
1	NM_016627.4	>gi|75812965|ref|NM_016627.4| Homo sapiens archaelysin family metallopeptidase 2 (AMZ2), transcript variant 1, mRNA	CCCAGCTGGAGACTGGG
1	NM_002737.2	>gi|47157319|ref|NM_002737.2| Homo sapiens protein kinase C, alpha (PRKCA), mRNA	AAGTTCAGGTGGAACTT
1	NM_001014986.1	>gi|62548857|ref|NM_001014986.1| Homo sapiens folate hydrolase (prostate-specific membrane antigen) 1 (FOLH1), transcript variant 2, mRNA	GTACACCGCTGATGTAC
1	NR_026575.1	>gi|219803770|ref|NR_026575.1| Homo sapiens glycerol kinase 3 pseudogene (GK3P), non-coding RNA	CCAGTCTGCTGCACTGG
1	NM_001163940.1	>gi|255653001|ref|NM_001163940.1| Homo sapiens phosphorylase, glycogen, liver (PYGL), transcript variant 2, mRNA	TAAATCAGAAGCATTTA
1	XR_108894.1	>gi|310120274|ref|XR_108894.1| PREDICTED: Homo sapiens hypothetical LOC100507278 (LOC100507278), miscRNA	TGAGGCTGAAGTCCTCA
1	NM_001199867.1	>gi|315467848|ref|NM_001199867.1| Homo sapiens MAP/microtubule affinity-regulating kinase 4 (MARK4), transcript variant 1, mRNA	CTGTGCTGGGGACACAG
1	NM_001135691.2	>gi|215272388|ref|NM_001135691.2| Homo sapiens solute carrier family 18 (vesicular monoamine), member 1 (SLC18A1), transcript variant 1, mRNA	CAACACCGTGGCTGTTG
1	NM_001256359.1	>gi|373838812|ref|NM_001256359.1| Homo sapiens calcium channel, voltage-dependent, T type, alpha 1G subunit (CACNA1G), transcript variant 27, mRNA	CGGAGCTGGTGTCTCCG
1	NM_020653.2	>gi|194328782|ref|NM_020653.2| Homo sapiens zinc finger protein 287 (ZNF287), mRNA	ATACTCAGCAGAAGTAT
1	NM_014631.2	>gi|55749543|ref|NM_014631.2| Homo sapiens SH3 and PX domains 2A (SH3PXD2A), mRNA	AGAAGCGGATGTCTTCT
1	NM_001111322.1	>gi|164419742|ref|NM_001111322.1| Homo sapiens DEAD (Asp-Glu-Ala-Asp) box polypeptide 54 (DDX54), transcript variant 1, mRNA	GGGGACTGGAGATCCCC
1	NM_001077664.1	>gi|117968344|ref|NM_001077664.1| Homo sapiens upregulator of cell proliferation (URGCP), nuclear gene encoding mitochondrial protein, transcript variant 2, mRNA	GGCTGCTGTGGGCAGCC
1	NR_026656.1	>gi|221139753|ref|NR_026656.1| Homo sapiens uncharacterized LOC400043 (LOC400043), non-coding RNA	TCAGCCGGCAGAGCTGA
1	NM_004674.3	>gi|157412279|ref|NM_004674.3| Homo sapiens ash2 (absent, small, or homeotic)-like (Drosophila) (ASH2L), transcript variant 1, mRNA	AGCGGCCGCTGCCCGCT
1	NM_001114938.2	>gi|298104090|ref|NM_001114938.2| Homo sapiens coiled-coil domain containing 17 (CCDC17), transcript variant 1, mRNA	CTGCACTGGAGCTGCAG
1	NR_046473.1	>gi|381140055|ref|NR_046473.1| Homo sapiens maternally expressed 3 (non-protein coding) (MEG3), transcript variant 16, non-coding RNA	AAGACCGGGAGGGTCTT
1	NM_017773.3	>gi|209954815|ref|NM_017773.3| Homo sapiens lymphocyte transmembrane adaptor 1 (LAX1), transcript variant 1, mRNA	AATTCCAGAAGGGAATT
1	NM_005028.4	>gi|156416001|ref|NM_005028.4| Homo sapiens phosphatidylinositol-5-phosphate 4-kinase, type II, alpha (PIP4K2A), mRNA	CTCTACAGTGGCTAGAG
1	XM_001721023.1	>gi|169201740|ref|XM_001721023.1| PREDICTED: Homo sapiens hypothetical protein LOC100130255 (LOC100130255), mRNA	GCGGCCAGCTGAGCCGC
1	NM_001039618.2	>gi|253735740|ref|NM_001039618.2| Homo sapiens CREB/ATF bZIP transcription factor (CREBZF), transcript variant 1, mRNA	GGCGGCCGCTGCCCGCC
1	NM_014788.2	>gi|15208662|ref|NM_014788.2| Homo sapiens tripartite motif containing 14 (TRIM14), transcript variant 1, mRNA	CGAGGCCGGCGTCCTCG
1	NR_034154.1	>gi|300934789|ref|NR_034154.1| Homo sapiens chromosome 11 open reading frame 92 (C11orf92), non-coding RNA	TAACTCTGAAGAAGTTA
1	NM_001146341.1	>gi|226437605|ref|NM_001146341.1| Homo sapiens ankyrin repeat domain 34C (ANKRD34C), mRNA	TAGAGCTGAAGGCTCTA
1	NR_024568.1	>gi|217272878|ref|NR_024568.1| Homo sapiens F-box protein 31 (FBXO31), transcript variant 2, non-coding RNA	CCCACCTGTGGAGTGGG
1	NM_001127707.1	>gi|189163541|ref|NM_001127707.1| Homo sapiens serpin peptidase inhibitor, clade A (alpha-1 antiproteinase, antitrypsin), member 1 (SERPINA1), transcript variant 11, mRNA	GGCCTCCGAGGAAGGCC
1	NM_000887.3	>gi|34452172|ref|NM_000887.3| Homo sapiens integrin, alpha X (complement component 3 receptor 4 subunit) (ITGAX), mRNA	TGATGCAGCAGGCATCA
1	NM_001204520.1	>gi|325197209|ref|NM_001204520.1| Homo sapiens purinergic receptor P2X, ligand-gated ion channel, 5 (P2RX5), transcript variant 5, mRNA	TGATGCTGGGGTCATCA
1	NM_001083112.2	>gi|285002230|ref|NM_001083112.2| Homo sapiens glycerol-3-phosphate dehydrogenase 2 (mitochondrial) (GPD2), nuclear gene encoding mitochondrial protein, transcript variant 1, mRNA	GAGGCCTGGCGCGCCTC
1	NR_002832.2	>gi|288557323|ref|NR_002832.2| Homo sapiens BDNF antisense RNA 1 (non-protein coding) (BDNF-AS1), transcript variant BT2B, non-coding RNA	ATTCCCAGAAGTGGAAT
1	NM_153824.1	>gi|24797094|ref|NM_153824.1| Homo sapiens pyrroline-5-carboxylate reductase 1 (PYCR1), transcript variant 2, mRNA	GTCATCCGCTGCATGAC
1	NM_006954.1	>gi|110347445|ref|NM_006954.1| Homo sapiens zinc finger protein 33A (ZNF33A), transcript variant 1, mRNA	AATTTCAGGAGGAAATT
1	NM_001014450.1	>gi|62945418|ref|NM_001014450.1| Homo sapiens small proline-rich protein 2F (SPRR2F), mRNA	TTCATCAGGAGCATGAA
1	NM_002746.2	>gi|91718898|ref|NM_002746.2| Homo sapiens mitogen-activated protein kinase 3 (MAPK3), transcript variant 1, mRNA	CCAGCCCGGAGTGCTGG
1	NM_012102.3	>gi|112382215|ref|NM_012102.3| Homo sapiens arginine-glutamic acid dipeptide (RE) repeats (RERE), transcript variant 1, mRNA	CATCACTGAAGATGATG
1	NM_152733.2	>gi|151108434|ref|NM_152733.2| Homo sapiens BTB (POZ) domain containing 9 (BTBD9), transcript variant 3, mRNA	GTGGACAGTCGCTCCAC
1	NM_014784.2	>gi|38026914|ref|NM_014784.2| Homo sapiens Rho guanine nucleotide exchange factor (GEF) 11 (ARHGEF11), transcript variant 1, mRNA	CCTCCCTGTGGAGGAGG
1	XR_112486.1	>gi|310114360|ref|XR_112486.1| PREDICTED: Homo sapiens hypothetical LOC151877 (LOC151877), miscRNA	GCTCCCTGATGGGGAGC
1	NM_002936.3	>gi|40548379|ref|NM_002936.3| Homo sapiens ribonuclease H1 (RNASEH1), mRNA	TGGAGCCGGCGCCTCCA
1	NM_014811.3	>gi|45387957|ref|NM_014811.3| Homo sapiens protein phosphatase 1, regulatory subunit 26 (PPP1R26), mRNA	CGCCCCGGCCGAGGGCG
1	NM_001195755.1	>gi|307691232|ref|NM_001195755.1| Homo sapiens omega-3 fatty acid receptor 1 (O3FAR1), transcript variant 2, mRNA	GCATCCAGCAGAGATGC
1	NM_001256946.1	>gi|379643016|ref|NM_001256946.1| Homo sapiens chromosome 1 open reading frame 86 (C1orf86), transcript variant 4, mRNA	GCCCCCCGGGGAGGGGC
1	NM_004761.4	>gi|344217738|ref|NM_004761.4| Homo sapiens ral guanine nucleotide dissociation stimulator-like 2 (RGL2), transcript variant 1, mRNA	TGGTACAGCTGCTACCA
1	NM_001195032.1	>gi|303324603|ref|NM_001195032.1| Homo sapiens chromosome 6 open reading frame 99 (C6orf99), mRNA	ACTACCTGCAGAGTAGT
1	NM_013261.3	>gi|116284374|ref|NM_013261.3| Homo sapiens peroxisome proliferator-activated receptor gamma, coactivator 1 alpha (PPARGC1A), mRNA	ATTTACAGATGTTAAAT
1	NM_017599.3	>gi|155030243|ref|NM_017599.3| Homo sapiens vezatin, adherens junctions transmembrane protein (VEZT), transcript variant 1, mRNA	ATAAACTGCTGTTTTAT
1	NM_014676.2	>gi|66932910|ref|NM_014676.2| Homo sapiens pumilio homolog 1 (Drosophila) (PUM1), transcript variant 2, mRNA	CTGCTCAGCAGCAGCAG
1	NM_001040619.2	>gi|346223456|ref|NM_001040619.2| Homo sapiens activating transcription factor 3 (ATF3), transcript variant 4, mRNA	CTGAACTGCAGCTTCAG
1	NM_000599.3	>gi|171460920|ref|NM_000599.3| Homo sapiens insulin-like growth factor binding protein 5 (IGFBP5), mRNA	CCTCCCTGGGGTGGAGG
1	XR_133162.1	>gi|341914125|ref|XR_133162.1| PREDICTED: Homo sapiens hypothetical LOC100653218 (LOC100653218), miscRNA	GGACCCGGGGGAGGTCC
1	NM_022131.2	>gi|209364543|ref|NM_022131.2| Homo sapiens calsyntenin 2 (CLSTN2), mRNA	CGGTGCGGCAGGCACCG
1	NR_027674.1	>gi|237681087|ref|NR_027674.1| Homo sapiens adenosine deaminase, RNA-specific, B1 (ADARB1), transcript variant 6, non-coding RNA	CCTGACGGGAGCTCAGG
1	NM_173561.2	>gi|301500655|ref|NM_173561.2| Homo sapiens unc-5 homolog C (C. elegans)-like (UNC5CL), mRNA	GAACACAGCAGCTGTTC
1	NM_015166.3	>gi|93141206|ref|NM_015166.3| Homo sapiens megalencephalic leukoencephalopathy with subcortical cysts 1 (MLC1), transcript variant 1, mRNA	CGTGGCCGCTGCCCACG
1	NM_078467.2	>gi|310832423|ref|NM_078467.2| Homo sapiens cyclin-dependent kinase inhibitor 1A (p21, Cip1) (CDKN1A), transcript variant 2, mRNA	TGCTGCAGGGGACAGCA
1	NM_198182.2	>gi|239735568|ref|NM_198182.2| Homo sapiens grainyhead-like 1 (Drosophila) (GRHL1), mRNA	TTTTGCTGAAGACAAAA
1	NM_001160031.1	>gi|229892301|ref|NM_001160031.1| Homo sapiens fms-related tyrosine kinase 1 (vascular endothelial growth factor/vascular permeability factor receptor) (FLT1), transcript variant 4, mRNA	GCCAGCGGGCGCCTGGC
1	NM_173206.3	>gi|345195204|ref|NM_173206.3| Homo sapiens protein inhibitor of activated STAT, 2 (PIAS2), transcript variant alpha, mRNA	AGATGCAGCAGCCATCT
1	NR_028024.1	>gi|253735741|ref|NR_028024.1| Homo sapiens CREB/ATF bZIP transcription factor (CREBZF), transcript variant 2, non-coding RNA	GGCGGCCGCTGCCCGCC
1	NM_001127701.1	>gi|189163529|ref|NM_001127701.1| Homo sapiens serpin peptidase inhibitor, clade A (alpha-1 antiproteinase, antitrypsin), member 1 (SERPINA1), transcript variant 5, mRNA	GGCCTCCGAGGAAGGCC
1	NM_004860.3	>gi|259013555|ref|NM_004860.3| Homo sapiens fragile X mental retardation, autosomal homolog 2 (FXR2), mRNA	TCCCCCTGGGGAGGGGA
1	NM_153809.2	>gi|142375765|ref|NM_153809.2| Homo sapiens TAF1 RNA polymerase II, TATA box binding protein (TBP)-associated factor, 210kDa-like (TAF1L), mRNA	TGCTGCTGAGGGCAGCA
1	NM_001134340.1	>gi|197245457|ref|NM_001134340.1| Homo sapiens proteasome (prosome, macropain) assembly chaperone 3 (PSMG3), transcript variant 2, mRNA	CTCCCCGGTGGAGGGAG
1	NM_001142575.1	>gi|217035149|ref|NM_001142575.1| Homo sapiens IMP (inosine 5'-monophosphate) dehydrogenase 1 (IMPDH1), transcript variant 7, mRNA	AGGGGCAGGCGGCCCCT
1	NM_001164468.2	>gi|298566305|ref|NM_001164468.2| Homo sapiens TMED7-TICAM2 readthrough (TMED7-TICAM2), transcript variant 1, mRNA	CGCGGCCGGGGTCCGCG
1	NM_198379.2	>gi|373838750|ref|NM_198379.2| Homo sapiens calcium channel, voltage-dependent, T type, alpha 1G subunit (CACNA1G), transcript variant 7, mRNA	CGGAGCTGGTGTCTCCG
1	NM_006958.2	>gi|38045953|ref|NM_006958.2| Homo sapiens zinc finger protein 16 (ZNF16), transcript variant 1, mRNA	ATGGGCTGAAGCCCCAT
1	NR_024585.1	>gi|218082851|ref|NR_024585.1| Homo sapiens uncharacterized LOC100128292 (LOC100128292), non-coding RNA	TGTCTCAGAGGGAGACA
1	NM_001168370.1	>gi|270265834|ref|NM_001168370.1| Homo sapiens cullin 7 (CUL7), transcript variant 1, mRNA	TCATCCTGGCGGGATGA
1	NM_001127702.1	>gi|189163531|ref|NM_001127702.1| Homo sapiens serpin peptidase inhibitor, clade A (alpha-1 antiproteinase, antitrypsin), member 1 (SERPINA1), transcript variant 6, mRNA	GGCCTCCGAGGAAGGCC
1	NM_133368.1	>gi|45387948|ref|NM_133368.1| Homo sapiens ring finger and SPRY domain containing 1 (RSPRY1), mRNA	TTGCTCTGTTGAAGCAA
1	NM_024832.3	>gi|40353728|ref|NM_024832.3| Homo sapiens Ras and Rab interactor 3 (RIN3), mRNA	GGCGGCGGGAGCCCGCC
1	NM_001008564.1	>gi|56788376|ref|NM_001008564.1| Homo sapiens nucleoporin like 1 (NUPL1), transcript variant 2, mRNA	CCAGACTGGTGTTCTGG
1	NM_033274.3	>gi|300193021|ref|NM_033274.3| Homo sapiens ADAM metallopeptidase domain 19 (ADAM19), mRNA	GGGCGCAGGCGCCGCCC
1	NM_182961.3	>gi|330688407|ref|NM_182961.3| Homo sapiens spectrin repeat containing, nuclear envelope 1 (SYNE1), transcript variant 1, mRNA	AAGATCAGGAGGATCTT
1	NM_003624.2	>gi|194097486|ref|NM_003624.2| Homo sapiens RAN binding protein 3 (RANBP3), transcript variant RANBP3-a, mRNA	AGCCTCGGGGGGAGGCT
1	NM_198380.2	>gi|373838753|ref|NM_198380.2| Homo sapiens calcium channel, voltage-dependent, T type, alpha 1G subunit (CACNA1G), transcript variant 5, mRNA	CGGAGCTGGTGTCTCCG
1	NM_153280.2	>gi|163659921|ref|NM_153280.2| Homo sapiens ubiquitin-like modifier activating enzyme 1 (UBA1), transcript variant 2, mRNA	CAGGCCTGCGGGGCCTG
1	NM_001193427.1	>gi|301171612|ref|NM_001193427.1| Homo sapiens suppressor of variegation 3-9 homolog 2 (Drosophila) (SUV39H2), transcript variant 5, mRNA	GCTGCCTGGAGAGCAGC
1	NM_001077663.1	>gi|117968327|ref|NM_001077663.1| Homo sapiens upregulator of cell proliferation (URGCP), nuclear gene encoding mitochondrial protein, transcript variant 3, mRNA	GGCTGCTGTGGGCAGCC
1	XR_133401.1	>gi|341914600|ref|XR_133401.1| PREDICTED: Homo sapiens putative POM121-like protein 1-like (LOC728093), miscRNA	GCTCCCAGGAGCGGAGC
1	NM_022363.2	>gi|30795197|ref|NM_022363.2| Homo sapiens LIM homeobox 5 (LHX5), mRNA	TGCGCCGGCTGCGCGCA
1	NM_001002836.2	>gi|152963636|ref|NM_001002836.2| Homo sapiens zinc finger protein 787 (ZNF787), mRNA	CCGCGCTGCGGCCGCGG
1	NR_038323.1	>gi|334085278|ref|NR_038323.1| Homo sapiens uncharacterized LOC100507156 (LOC100507156), non-coding RNA	GTCTGCAGCAGTCAGAC
1	NM_020639.2	>gi|41327753|ref|NM_020639.2| Homo sapiens receptor-interacting serine-threonine kinase 4 (RIPK4), mRNA	GAGCTCAGCCGCAGCTC
1	NM_001127222.1	>gi|187828891|ref|NM_001127222.1| Homo sapiens calcium channel, voltage-dependent, P/Q type, alpha 1A subunit (CACNA1A), transcript variant 4, mRNA	CCGCGCAGAGGCCGCGG
1	NM_020327.3	>gi|298231232|ref|NM_020327.3| Homo sapiens activin A receptor, type IB (ACVR1B), transcript variant 2, mRNA	TATTGCTGCTGACAATA
1	NM_170724.2	>gi|126131103|ref|NM_170724.2| Homo sapiens polycystic kidney and hepatic disease 1 (autosomal recessive) (PKHD1), transcript variant 2, mRNA	TTGGTCAGAGGAACCAA
1	NM_152860.1	>gi|22902135|ref|NM_152860.1| Homo sapiens Sp7 transcription factor (SP7), transcript variant 2, mRNA	CTCTTCTGCGGCAAGAG
1	NM_002430.2	>gi|55956909|ref|NM_002430.2| Homo sapiens meningioma (disrupted in balanced translocation) 1 (MN1), mRNA	CGGCACCGGCGATGCCG
1	NM_003893.4	>gi|164663814|ref|NM_003893.4| Homo sapiens LIM domain binding 1 (LDB1), transcript variant 3, mRNA	GCCCCCAGCAGAGGGGC
1	NM_001256008.1	>gi|365192574|ref|NM_001256008.1| Homo sapiens patatin-like phospholipase domain containing 8 (PNPLA8), transcript variant 3, mRNA	TTTTCCAGAAGAGAAAA
1	XR_132847.1	>gi|341915041|ref|XR_132847.1| PREDICTED: Homo sapiens hypothetical LOC100289298 (LOC100289298), miscRNA	CTTTTCAGAGGGAAAAG
1	NM_001003699.3	>gi|270132922|ref|NM_001003699.3| Homo sapiens ras responsive element binding protein 1 (RREB1), transcript variant 1, mRNA	CACCACGGACGGTGGTG
1	NM_001012974.1	>gi|61175231|ref|NM_001012974.1| Homo sapiens leucine rich repeat containing 73 (LRRC73), mRNA	CCTCTCTGAGGGAGAGG
1	NM_001129994.1	>gi|194018440|ref|NM_001129994.1| Homo sapiens potassium channel tetramerisation domain containing 15 (KCTD15), transcript variant 2, mRNA	CCGAGCAGTGGTCTCGG
1	NM_020946.1	>gi|55749778|ref|NM_020946.1| Homo sapiens DENN/MADD domain containing 1A (DENND1A), transcript variant 1, mRNA	GAAGGCAGCTGGCCTTC
1	NM_033512.2	>gi|49410494|ref|NM_033512.2| Homo sapiens TSPY-like 5 (TSPYL5), mRNA	AGCCCCAGGAGTGGGCT
1	NM_001001520.1	>gi|48255930|ref|NM_001001520.1| Homo sapiens hepatoma-derived growth factor-related protein 2 (HDGFRP2), transcript variant 1, mRNA	GGACCCGGAAGCGGTCC
1	NM_001080508.1	>gi|122937455|ref|NM_001080508.1| Homo sapiens T-box 18 (TBX18), mRNA	CCGCGCCGCCGCCGCGG
1	NM_000750.3	>gi|194018437|ref|NM_000750.3| Homo sapiens cholinergic receptor, nicotinic, beta 4 (neuronal) (CHRNB4), transcript variant 1, mRNA	CAGTGCTGCTGGCACTG
1	NM_001174150.1	>gi|292658833|ref|NM_001174150.1| Homo sapiens ADP-ribosylation factor-like 13B (ARL13B), transcript variant 3, mRNA	TTTCTCAGAAGAAGAAA
1	NM_002250.2	>gi|25777651|ref|NM_002250.2| Homo sapiens potassium intermediate/small conductance calcium-activated channel, subfamily N, member 4 (KCNN4), mRNA	GCAGGCTGACGACCTGC
1	XM_001714378.3	>gi|310124660|ref|XM_001714378.3| PREDICTED: Homo sapiens GDNF family receptor alpha-2-like (LOC100132336), mRNA	GCACTCTGCGGCAGTGC
1	NM_002867.3	>gi|296278255|ref|NM_002867.3| Homo sapiens RAB3B, member RAS oncogene family (RAB3B), mRNA	AAATGCTGTGGACATTT
1	NM_030809.2	>gi|345110611|ref|NM_030809.2| Homo sapiens cysteine-serine-rich nuclear protein 2 (CSRNP2), transcript variant 1, mRNA	TGCACCTGCAGAGTGCA
1	NM_024942.3	>gi|156139126|ref|NM_024942.3| Homo sapiens chromosome 10 open reading frame 88 (C10orf88), mRNA	CAGTCCAGAGGAGACTG
1	NM_001621.4	>gi|229577137|ref|NM_001621.4| Homo sapiens aryl hydrocarbon receptor (AHR), mRNA	AGCCGCCGCCGTCGGCT
1	NM_145174.1	>gi|21553334|ref|NM_145174.1| Homo sapiens DnaJ (Hsp40) homolog, subfamily B, member 7 (DNAJB7), mRNA	CACTCCAGCTGAGAGTG
1	NM_006185.2	>gi|71361681|ref|NM_006185.2| Homo sapiens nuclear mitotic apparatus protein 1 (NUMA1), mRNA	GGGCCCAGCAGGGGCCC
1	NM_138626.3	>gi|323362957|ref|NM_138626.3| Homo sapiens BCL2-like 11 (apoptosis facilitator) (BCL2L11), transcript variant 7, mRNA	CAGCGCCGCTGCCGCTG
1	NM_001184901.1	>gi|296531360|ref|NM_001184901.1| Homo sapiens caspase recruitment domain family, member 8 (CARD8), transcript variant 3, mRNA	ATTTCCTGATGAGAAAT
1	NM_014710.4	>gi|150378450|ref|NM_014710.4| Homo sapiens G protein-coupled receptor associated sorting protein 1 (GPRASP1), transcript variant 1, mRNA	GGTTGCTGCTGACAACC
1	NM_001256010.1	>gi|365192578|ref|NM_001256010.1| Homo sapiens patatin-like phospholipase domain containing 8 (PNPLA8), transcript variant 5, mRNA	TTTTCCAGAAGAGAAAA
1	NM_004311.3	>gi|317108183|ref|NM_004311.3| Homo sapiens ADP-ribosylation factor-like 3 (ARL3), mRNA	TCCCACGGCTGCTGGGA
1	NM_001174095.1	>gi|291575189|ref|NM_001174095.1| Homo sapiens zinc finger E-box binding homeobox 1 (ZEB1), transcript variant 8, mRNA	AAGAACTGAAGTTTCTT
1	NM_001127230.1	>gi|187829359|ref|NM_001127230.1| Homo sapiens aurora kinase A interacting protein 1 (AURKAIP1), transcript variant 3, mRNA	TGTGGCCGCCGCCCACA
1	NM_001168530.1	>gi|271398184|ref|NM_001168530.1| Homo sapiens ankyrin repeat and SOCS box containing 9 (ASB9), transcript variant 3, mRNA	TGGAGCTGGTGCCTCCA
1	NM_001039887.2	>gi|311771576|ref|NM_001039887.2| Homo sapiens chromosome 19 open reading frame 55 (C19orf55), mRNA	CCAGGCTGAAGACCTGG
1	NM_173086.4	>gi|155969696|ref|NM_173086.4| Homo sapiens keratin 6C (KRT6C), mRNA	GCTCTCCGAGGTAGAGC
1	NM_024560.2	>gi|38505216|ref|NM_024560.2| Homo sapiens acyl-CoA synthetase short-chain family member 3 (ACSS3), mRNA	CCGGCCCGGGGAGCCGG
1	NM_001141947.1	>gi|213688414|ref|NM_001141947.1| Homo sapiens coiled-coil domain containing 66 (CCDC66), transcript variant 1, mRNA	TGATTCTGATGAAATCA
1	NM_015029.2	>gi|225007647|ref|NM_015029.2| Homo sapiens processing of precursor 1, ribonuclease P/MRP subunit (S. cerevisiae) (POP1), transcript variant 3, mRNA	TTTATCGGGTGAATAAA
1	NM_015225.2	>gi|162287218|ref|NM_015225.2| Homo sapiens prune homolog 2 (Drosophila) (PRUNE2), mRNA	CATGTCAGCAGCACATG
1	NM_001173.2	>gi|71834860|ref|NM_001173.2| Homo sapiens Rho GTPase activating protein 5 (ARHGAP5), transcript variant 2, mRNA	TATCACTGAGGCTGATA
1	NM_000141.4	>gi|189083823|ref|NM_000141.4| Homo sapiens fibroblast growth factor receptor 2 (FGFR2), transcript variant 1, mRNA	ACTGGCTGTGGACCAGT
1	NM_001093.3	>gi|134142061|ref|NM_001093.3| Homo sapiens acetyl-CoA carboxylase beta (ACACB), mRNA	TTCTCCTGGGGAGAGAA
1	NM_023079.4	>gi|302191680|ref|NM_023079.4| Homo sapiens ubiquitin-conjugating enzyme E2Z (UBE2Z), mRNA	CGGGGCGGCGGGCCCCG
1	NR_027761.1	>gi|239735538|ref|NR_027761.1| Homo sapiens A20-binding inhibitor of NF-kappaB activation 2 pseudogene (LOC100132831), non-coding RNA	GGGGGCTGCAGACCCCC
1	NM_021183.3	>gi|32129208|ref|NM_021183.3| Homo sapiens RAP2C, member of RAS oncogene family (RAP2C), mRNA	CCCCGCGGGAGCCGGGG
1	NM_001005409.1	>gi|53831994|ref|NM_001005409.1| Homo sapiens splicing factor 3a, subunit 1, 120kDa (SF3A1), transcript variant 2, mRNA	GAGACCTGGGGAGTCTC
1	NM_001042385.2	>gi|284172363|ref|NM_001042385.2| Homo sapiens prolyl endopeptidase-like (PREPL), transcript variant 4, mRNA	GTTTGCAGAAGGCAAAC
1	NR_002809.2	>gi|223671895|ref|NR_002809.2| Homo sapiens uncharacterized LOC338799 (LOC338799), non-coding RNA	AGGCGCAGGAGCCGCCT
1	NM_178003.2	>gi|301129282|ref|NM_178003.2| Homo sapiens protein phosphatase 2A activator, regulatory subunit 4 (PPP2R4), transcript variant 5, mRNA	GCGCGCGGCGGACGCGC
1	NM_002675.3	>gi|67089152|ref|NM_002675.3| Homo sapiens promyelocytic leukemia (PML), transcript variant 6, mRNA	GCTGGCTGAAGCCCAGC
1	NM_001167738.1	>gi|267844812|ref|NM_001167738.1| Homo sapiens neuron navigator 1 (NAV1), transcript variant 2, mRNA	TCTGGCTGGAGCCCAGA
1	NM_021705.3	>gi|197099820|ref|NM_021705.3| Homo sapiens nuclear transcription factor Y, alpha (NFYA), transcript variant 2, mRNA	TTTGGCAGAAGACCAAA
1	NM_032298.2	>gi|238550193|ref|NM_032298.2| Homo sapiens synaptotagmin III (SYT3), transcript variant 1, mRNA	CCCCCCAGTGGTGGGGG
1	NM_212502.2	>gi|262527295|ref|NM_212502.2| Homo sapiens cyclin-dependent kinase 18 (CDK18), transcript variant 2, mRNA	CCTTGCTGTGGCCAAGG
1	NM_006549.3	>gi|27437014|ref|NM_006549.3| Homo sapiens calcium/calmodulin-dependent protein kinase kinase 2, beta (CAMKK2), transcript variant 1, mRNA	TTTATCAGGTGTATAAA
1	NM_173833.5	>gi|307611947|ref|NM_173833.5| Homo sapiens scavenger receptor class A, member 5 (putative) (SCARA5), mRNA	GCAGGCGGTGGCCCTGC
1	NM_001242811.1	>gi|338797769|ref|NM_001242811.1| Homo sapiens ankyrin repeat domain 6 (ANKRD6), transcript variant 2, mRNA	TGTCTCAGCAGGAGACA
1	NM_001242762.1	>gi|338221673|ref|NM_001242762.1| Homo sapiens discs, large (Drosophila) homolog-associated protein 1 (DLGAP1), transcript variant 4, mRNA	AGGTGCTGGGGGCACCT
1	NM_001040021.2	>gi|291575161|ref|NM_001040021.2| Homo sapiens CD14 molecule (CD14), transcript variant 2, mRNA	GCAGCCTGACGAGCTGC
1	NM_148965.1	>gi|23200020|ref|NM_148965.1| Homo sapiens tumor necrosis factor receptor superfamily, member 25 (TNFRSF25), transcript variant 1, mRNA	GCCGCCTGCAGCGCGGC
1	NM_004497.2	>gi|24497505|ref|NM_004497.2| Homo sapiens forkhead box A3 (FOXA3), mRNA	TGGCACAGTAGGTGCCA
1	NM_018250.3	>gi|289191400|ref|NM_018250.3| Homo sapiens integrator complex subunit 9 (INTS9), transcript variant 1, mRNA	GCCACCTGAGGAGTGGC
1	NM_001160328.1	>gi|238550195|ref|NM_001160328.1| Homo sapiens synaptotagmin III (SYT3), transcript variant 2, mRNA	CCCCCCAGTGGTGGGGG
1	NM_001244683.1	>gi|347658968|ref|NM_001244683.1| Homo sapiens phosphodiesterase 3A, cGMP-inhibited (PDE3A), transcript variant 2, mRNA	TTCATCTGATGAATGAA
1	NM_001142324.1	>gi|215272389|ref|NM_001142324.1| Homo sapiens solute carrier family 18 (vesicular monoamine), member 1 (SLC18A1), transcript variant 3, mRNA	CAACACCGTGGCTGTTG
1	NM_033025.4	>gi|42475969|ref|NM_033025.4| Homo sapiens synapse defective 1, Rho GTPase, homolog 1 (C. elegans) (SYDE1), mRNA	TCACCCTGGTGTGGTGA
1	NM_020690.5	>gi|308044533|ref|NM_020690.5| Homo sapiens ANKHD1-EIF4EBP3 readthrough (ANKHD1-EIF4EBP3), mRNA	CTTCCCAGAAGGGGAAG
1	NM_002375.4	>gi|197276596|ref|NM_002375.4| Homo sapiens microtubule-associated protein 4 (MAP4), transcript variant 1, mRNA	CCTGACTGAGGATCAGG
1	NM_181623.1	>gi|31790997|ref|NM_181623.1| Homo sapiens keratin associated protein 15-1 (KRTAP15-1), mRNA	CTGGACTGTGGGTCCAG
1	NM_001128174.1	>gi|189491659|ref|NM_001128174.1| Homo sapiens UDP glycosyltransferase 8 (UGT8), transcript variant 1, mRNA	CCAGCCCGGGGAGCTGG
1	NR_024253.1	>gi|209954685|ref|NR_024253.1| Homo sapiens family with sequence similarity 86, member E, pseudogene (FAM86EP), non-coding RNA	TGCTGCTGTGGTCAGCA
1	NM_001128227.2	>gi|298566310|ref|NM_001128227.2| Homo sapiens glucosamine (UDP-N-acetyl)-2-epimerase/N-acetylmannosamine kinase (GNE), transcript variant 1, mRNA	GATCACAGAAGGTGATC
1	NM_001142352.1	>gi|215272346|ref|NM_001142352.1| Homo sapiens ST6 beta-galactosamide alpha-2,6-sialyltranferase 2 (ST6GAL2), transcript variant 3, mRNA	CGCTTCCGCGGGAAGCG
1	NM_001172623.1	>gi|290656010|ref|NM_001172623.1| Homo sapiens neogenin 1 (NEO1), transcript variant 2, mRNA	CGGCGCTGTCGCCGCCG
1	NM_015541.2	>gi|54607117|ref|NM_015541.2| Homo sapiens leucine-rich repeats and immunoglobulin-like domains 1 (LRIG1), mRNA	TGCCACTGCTGTTGGCA
1	NM_184231.1	>gi|37577147|ref|NM_184231.1| Homo sapiens NCK interacting protein with SH3 domain (NCKIPSD), transcript variant 2, mRNA	GTGCCCCGCCGAGGCAC
1	NM_001135106.1	>gi|205360982|ref|NM_001135106.1| Homo sapiens potassium channel, subfamily K, member 16 (KCNK16), transcript variant 3, mRNA	GGCCCCCGGGGGGGGCC
1	NM_001242932.1	>gi|339409179|ref|NM_001242932.1| Homo sapiens lymphocyte-specific protein 1 (LSP1), transcript variant 5, mRNA	GCCCCCGGAGGAGGGGC
1	NM_001100619.2	>gi|189217870|ref|NM_001100619.2| Homo sapiens Cdk5 and Abl enzyme substrate 1 (CABLES1), transcript variant 2, mRNA	GCTCGCCGCTGCCGAGC
1	NM_001080430.2	>gi|226054294|ref|NM_001080430.2| Homo sapiens TOX high mobility group box family member 3 (TOX3), transcript variant 1, mRNA	CCCCGCGGCGGCCGGGG
1	NM_001220490.1	>gi|333944019|ref|NM_001220490.1| Homo sapiens cadherin 13, H-cadherin (heart) (CDH13), transcript variant 4, mRNA	GTCAGCAGACGCCTGAC
1	NM_001113755.2	>gi|384229045|ref|NM_001113755.2| Homo sapiens thymidine phosphorylase (TYMP), transcript variant 1, mRNA	GCGGCCCGCAGAGCCGC
1	NM_014865.3	>gi|178056551|ref|NM_014865.3| Homo sapiens non-SMC condensin I complex, subunit D2 (NCAPD2), mRNA	GACTGCGGGAGACAGTC
1	NM_203285.1	>gi|42560230|ref|NM_203285.1| Homo sapiens poliovirus receptor-related 1 (herpesvirus entry mediator C) (PVRL1), transcript variant 2, mRNA	AGAAGCCGGAGCCTTCT
1	XR_133020.1	>gi|341913862|ref|XR_133020.1| PREDICTED: Homo sapiens hypothetical LOC400099 (LOC400099), miscRNA	GGGAGCTGCAGGCTCCC
1	NM_001005388.2	>gi|237858674|ref|NM_001005388.2| Homo sapiens neurofascin (NFASC), transcript variant 1, mRNA	CAGTACCGATGCTACTG
1	NM_001128636.2	>gi|253970413|ref|NM_001128636.2| Homo sapiens extracellular leucine-rich repeat and fibronectin type III domain containing 1 (ELFN1), mRNA	CATGGCCGCGGGCCATG
1	NM_001142351.1	>gi|215272344|ref|NM_001142351.1| Homo sapiens ST6 beta-galactosamide alpha-2,6-sialyltranferase 2 (ST6GAL2), transcript variant 2, mRNA	CGCTTCCGCGGGAAGCG
1	NM_201997.2	>gi|295842306|ref|NM_201997.2| Homo sapiens splicing factor 1 (SF1), transcript variant 4, mRNA	GGGCCCGGAGGTGGCCC
1	NM_020476.2	>gi|70780358|ref|NM_020476.2| Homo sapiens ankyrin 1, erythrocytic (ANK1), transcript variant 1, mRNA	AGGCCCCGGGGCGGCCT
1	NM_022065.4	>gi|145301573|ref|NM_022065.4| Homo sapiens thyroid adenoma associated (THADA), transcript variant 1, mRNA	CCATCCTGCTGGGATGG
1	NM_001204873.1	>gi|325652117|ref|NM_001204873.1| Homo sapiens aminopeptidase-like 1 (NPEPL1), transcript variant 3, mRNA	CCTGACCGGGGCTCAGG
1	NM_001170688.1	>gi|282394035|ref|NM_001170688.1| Homo sapiens mindbomb E3 ubiquitin protein ligase 2 (MIB2), transcript variant 4, mRNA	AGTGTCTGCTGGACACT
1	NM_001195799.1	>gi|307775413|ref|NM_001195799.1| Homo sapiens low density lipoprotein receptor (LDLR), transcript variant 3, mRNA	CCTCACAGAGGCTGAGG
1	NM_004716.2	>gi|20336247|ref|NM_004716.2| Homo sapiens proprotein convertase subtilisin/kexin type 7 (PCSK7), mRNA	CAGGGCTGAAGACCCTG
1	NM_031372.3	>gi|332801091|ref|NM_031372.3| Homo sapiens heterogeneous nuclear ribonucleoprotein D-like (HNRPDL), transcript variant 2, mRNA	GGGCGCAGGCGGCGCCC
1	NM_178273.1	>gi|30179906|ref|NM_178273.1| Homo sapiens paired immunoglobin-like type 2 receptor alpha (PILRA), transcript variant 3, mRNA	TGCTGCTGCCGCCAGCA
1	NM_145298.5	>gi|110225344|ref|NM_145298.5| Homo sapiens apolipoprotein B mRNA editing enzyme, catalytic polypeptide-like 3F (APOBEC3F), transcript variant 1, mRNA	TGGTTCTGTGGCAACCA
1	NM_173615.3	>gi|218505702|ref|NM_173615.3| Homo sapiens von Willebrand factor A domain containing 3A (VWA3A), mRNA	ACAAGCTGCAGCCTTGT
1	NM_182690.2	>gi|100913199|ref|NM_182690.2| Homo sapiens ephrin-A4 (EFNA4), transcript variant 3, mRNA	CCAGGCTGAAGACCTGG
1	NM_025150.3	>gi|39725684|ref|NM_025150.3| Homo sapiens threonyl-tRNA synthetase 2, mitochondrial (putative) (TARS2), nuclear gene encoding mitochondrial protein, mRNA	ACACACGGCAGTTGTGT
1	NM_001135196.1	>gi|206597542|ref|NM_001135196.1| Homo sapiens chromosome 10 open reading frame 71 (C10orf71), transcript variant 1, mRNA	CAGTCCAGAGGAGACTG
1	NM_015099.3	>gi|284005531|ref|NM_015099.3| Homo sapiens calmodulin binding transcription activator 2 (CAMTA2), transcript variant 1, mRNA	CCTGGCTGCTGCCCAGG
1	NM_001195622.1	>gi|307344672|ref|NM_001195622.1| Homo sapiens topoisomerase I binding, arginine/serine-rich, E3 ubiquitin protein ligase (TOPORS), transcript variant 2, mRNA	ATGATCAGAAGAATCAT
1	NM_030779.2	>gi|27886649|ref|NM_030779.2| Homo sapiens potassium voltage-gated channel, subfamily H (eag-related), member 6 (KCNH6), transcript variant 1, mRNA	AGCTTCTGGAGTAAGCT
1	NM_012291.4	>gi|134276942|ref|NM_012291.4| Homo sapiens extra spindle pole bodies homolog 1 (S. cerevisiae) (ESPL1), mRNA	GCTCCCAGAGGAGGAGC
1	NM_022648.4	>gi|156142195|ref|NM_022648.4| Homo sapiens tensin 1 (TNS1), mRNA	TGTGGCTGGCGTCCACA
1	NR_046054.1	>gi|373838807|ref|NR_046054.1| Homo sapiens calcium channel, voltage-dependent, T type, alpha 1G subunit (CACNA1G), transcript variant 30, non-coding RNA	CGGAGCTGGTGTCTCCG
1	NM_001256798.1	>gi|378404902|ref|NM_001256798.1| Homo sapiens chromosome 20 open reading frame 112 (C20orf112), transcript variant 1, mRNA	GCGGGCAGCGGCCCCGC
1	NM_014849.3	>gi|216548222|ref|NM_014849.3| Homo sapiens synaptic vesicle glycoprotein 2A (SV2A), mRNA	TTCATCAGGAGGATGAA
1	NM_001127323.1	>gi|187960068|ref|NM_001127323.1| Homo sapiens glutamate receptor, metabotropic 8 (GRM8), transcript variant 2, mRNA	TTCTTCTGTGGCAAGAA
1	NM_020251.3	>gi|320461704|ref|NM_020251.3| Homo sapiens arrestin, beta 1 (ARRB1), transcript variant 2, mRNA	ATTTCCTGTGGTGAAAT
1	NM_201998.2	>gi|295842310|ref|NM_201998.2| Homo sapiens splicing factor 1 (SF1), transcript variant 3, mRNA	GGGCCCGGAGGTGGCCC
1	NM_001098532.2	>gi|196259789|ref|NM_001098532.2| Homo sapiens Rap guanine nucleotide exchange factor (GEF) 3 (RAPGEF3), transcript variant 3, mRNA	CTGGCCTGTTGGGCCAG
1	NM_001136557.1	>gi|211971057|ref|NM_001136557.1| Homo sapiens G protein-coupled receptor 107 (GPR107), transcript variant 1, mRNA	CAGGACAGCAGCTCCTG
1	NM_016522.2	>gi|38045920|ref|NM_016522.2| Homo sapiens neurotrimin (NTM), transcript variant 1, mRNA	CAAAGCGGTTGGCTTTG
1	NM_024562.1	>gi|153791501|ref|NM_024562.1| Homo sapiens transmembrane and coiled-coil domains 7 (TMCO7), mRNA	CTCCACAGAAGCTGGAG
1	NM_024584.4	>gi|289547726|ref|NM_024584.4| Homo sapiens coiled-coil domain containing 121 (CCDC121), transcript variant 3, mRNA	AATTACTGCAGCTAATT
1	NM_001145860.1	>gi|225007649|ref|NM_001145860.1| Homo sapiens processing of precursor 1, ribonuclease P/MRP subunit (S. cerevisiae) (POP1), transcript variant 1, mRNA	TTTATCGGGTGAATAAA
1	NM_178443.2	>gi|215983054|ref|NM_178443.2| Homo sapiens fermitin family member 3 (FERMT3), transcript variant URP2LF, mRNA	GCTGGCAGAGGCCCAGC
1	NM_001109938.2	>gi|238624191|ref|NM_001109938.2| Homo sapiens chromosome 6 open reading frame 136 (C6orf136), transcript variant 1, mRNA	AAGCCCGGTGGCGGCTT
1	NM_152868.1	>gi|23110983|ref|NM_152868.1| Homo sapiens potassium inwardly-rectifying channel, subfamily J, member 4 (KCNJ4), transcript variant 1, mRNA	ACCTTCTGGAGGAAGGT
1	NM_003566.3	>gi|110227599|ref|NM_003566.3| Homo sapiens early endosome antigen 1 (EEA1), mRNA	TAATTCAGCAGAAATTA
1	NM_001173467.1	>gi|291045137|ref|NM_001173467.1| Homo sapiens Sp7 transcription factor (SP7), transcript variant 1, mRNA	CTCTTCTGCGGCAAGAG
1	NM_020349.2	>gi|39812132|ref|NM_020349.2| Homo sapiens ankyrin repeat domain 2 (stretch responsive muscle) (ANKRD2), transcript variant 1, mRNA	GCTGACGGGGGGTCAGC
1	NM_014283.3	>gi|170784827|ref|NM_014283.3| Homo sapiens chromosome 1 open reading frame 9 (C1orf9), transcript variant 1, mRNA	TGAAACGGGAGGTTTCA
1	NM_020862.1	>gi|149773483|ref|NM_020862.1| Homo sapiens leucine rich repeat and fibronectin type III domain containing 1 (LRFN1), mRNA	CGGCCCGGCCGAGGCCG
1	NR_023348.1	>gi|188528668|ref|NR_023348.1| Homo sapiens growth arrest-specific 8 (GAS8), transcript variant 2, non-coding RNA	CCAGACTGAGGGTCTGG
1	NM_014616.1	>gi|62632749|ref|NM_014616.1| Homo sapiens ATPase, class VI, type 11B (ATP11B), mRNA	AGACACTGTGGCTGTCT
1	NM_006989.5	>gi|299829176|ref|NM_006989.5| Homo sapiens RAS p21 protein activator 4 (RASA4), transcript variant 1, mRNA	ACTGCCTGCGGGGCAGT
1	NM_018969.5	>gi|268607571|ref|NM_018969.5| Homo sapiens G protein-coupled receptor 173 (GPR173), mRNA	GGGCACAGGAGGTGCCC
1	NM_001033580.2	>gi|254939535|ref|NM_001033580.2| Homo sapiens myosin XIX (MYO19), transcript variant 3, mRNA	GTTCACTGTGGGTGAAC
1	NM_001159694.1	>gi|229576884|ref|NM_001159694.1| Homo sapiens endomucin (EMCN), transcript variant 2, mRNA	AGCTGCTGGTGGCAGCT
1	NR_002726.2	>gi|197313739|ref|NR_002726.2| Homo sapiens heterogeneous nuclear ribonucleoprotein A3 pseudogene 1 (HNRNPA3P1), non-coding RNA	AACTACAGATGATAGTT
1	NM_138389.2	>gi|288541298|ref|NM_138389.2| Homo sapiens family with sequence similarity 114, member A1 (FAM114A1), transcript variant 1, mRNA	CCAGTCCGTGGCACTGG
1	NM_130847.2	>gi|93589092|ref|NM_130847.2| Homo sapiens angiomotin like 1 (AMOTL1), mRNA	TGAGGCTGCGGACCTCA
1	NM_031849.1	>gi|14165393|ref|NM_031849.1| Homo sapiens protocadherin alpha 6 (PCDHA6), transcript variant 3, mRNA	GTTCCCGGTAGAGGAAC
1	NM_007327.3	>gi|297374806|ref|NM_007327.3| Homo sapiens glutamate receptor, ionotropic, N-methyl D-aspartate 1 (GRIN1), transcript variant NR1-3, mRNA	GCTGCCTGGCGGGCAGC
1	NM_001080156.1	>gi|122939148|ref|NM_001080156.1| Homo sapiens Rho GTPase activating protein 9 (ARHGAP9), transcript variant 3, mRNA	TTTTTCTGATGCAAAAA
1	NM_014292.3	>gi|46852391|ref|NM_014292.3| Homo sapiens chromobox homolog 6 (CBX6), mRNA	CGAGCCGGAGGTGCTCG
1	NM_001080509.2	>gi|213417647|ref|NM_001080509.2| Homo sapiens tetraspanin 11 (TSPAN11), mRNA	ACAGGCAGGTGCCCTGT
1	NM_001256763.1	>gi|377520142|ref|NM_001256763.1| Homo sapiens family with sequence similarity 49, member B (FAM49B), transcript variant 1, mRNA	AGATGCAGAAGGCATCT
1	NM_017668.2	>gi|221316640|ref|NM_017668.2| Homo sapiens nudE nuclear distribution E homolog 1 (A. nidulans) (NDE1), transcript variant 2, mRNA	CAGCTCAGTGGAAGCTG
1	NM_057179.2	>gi|302564758|ref|NM_057179.2| Homo sapiens twist homolog 2 (Drosophila) (TWIST2), mRNA	CGCTTCGGCCGGAAGCG
1	NM_001101376.2	>gi|157837998|ref|NM_001101376.2| Homo sapiens family with sequence similarity 183, member A (FAM183A), mRNA	ACCTGCAGATGCCAGGT
1	NM_030767.4	>gi|157168353|ref|NM_030767.4| Homo sapiens AT-hook transcription factor (AKNA), mRNA	GGTTTCTGGAGCAAACC
1	NM_023035.2	>gi|148536845|ref|NM_023035.2| Homo sapiens calcium channel, voltage-dependent, P/Q type, alpha 1A subunit (CACNA1A), transcript variant 2, mRNA	CCGCGCAGAGGCCGCGG
1	NM_025212.2	>gi|365812516|ref|NM_025212.2| Homo sapiens CXXC finger protein 4 (CXXC4), mRNA	TTTTTCTGTAGGAAAAA
1	NM_020360.3	>gi|320118920|ref|NM_020360.3| Homo sapiens phospholipid scramblase 3 (PLSCR3), transcript variant 1, mRNA	GGCAGCGGACGGCTGCC
1	NM_003901.3	>gi|197304747|ref|NM_003901.3| Homo sapiens sphingosine-1-phosphate lyase 1 (SGPL1), mRNA	GCAGCCTGTTGGGCTGC
1	NM_001145722.1	>gi|224809413|ref|NM_001145722.1| Homo sapiens homer homolog 3 (Drosophila) (HOMER3), transcript variant 1, mRNA	CTGAGCTGGAGGCTCAG
1	XR_132844.1	>gi|341915034|ref|XR_132844.1| PREDICTED: Homo sapiens hypothetical LOC100505669 (LOC100505669), miscRNA	CACAGCGGGGGGCTGTG
1	NM_001144942.1	>gi|222144316|ref|NM_001144942.1| Homo sapiens RAB34, member RAS oncogene family (RAB34), transcript variant 5, mRNA	CACCCCGGCCGCGGGTG
1	NM_001040142.1	>gi|93141211|ref|NM_001040142.1| Homo sapiens sodium channel, voltage-gated, type II, alpha subunit (SCN2A), transcript variant 2, mRNA	GGATGCTGTGGTCATCC
1	NM_005036.4	>gi|61744436|ref|NM_005036.4| Homo sapiens peroxisome proliferator-activated receptor alpha (PPARA), transcript variant 5, mRNA	TGCACCTGGTGAGTGCA
1	NM_000718.3	>gi|345091031|ref|NM_000718.3| Homo sapiens calcium channel, voltage-dependent, N type, alpha 1B subunit (CACNA1B), transcript variant 1, mRNA	GCCCCCGGGAGAGGGGC
1	NM_004265.2	>gi|14141180|ref|NM_004265.2| Homo sapiens fatty acid desaturase 2 (FADS2), mRNA	AGATTCTGGAGCAATCT
1	NM_001003692.1	>gi|51173754|ref|NM_001003692.1| Homo sapiens zinc finger, matrin-type 5 (ZMAT5), transcript variant 2, mRNA	AGATGCAGCTGCCATCT
1	NM_001127229.1	>gi|187829339|ref|NM_001127229.1| Homo sapiens aurora kinase A interacting protein 1 (AURKAIP1), transcript variant 2, mRNA	TGTGGCCGCCGCCCACA
[truncated: 1,194 more rows]
