# Supplementary material for: Cleavage of BLOC1S1 mRNA by IRE1 Is Sequence Specific, Temporally Separate from XBP1 Splicing, and Dispensable for Cell Viability under Acute Endoplasmic Reticulum Stress
Source: Mol Cell Biol. 2015 May 18;35(12):2186–202. doi: 10.1128/MCB.00013-15 (PMC4438243; doi:10.1128/MCB.00013-15)
Supplement: Supplemental material [file MCB.00013-15_zmb999100856so3.xlsx]

## Sheet: Supplemental table S1
Supplemental table S2: Previously identified potential RIDD targets and human orthologues.
Gene Name	Accession (or Flybase)	Species	Reference	Human orthologue gene symbol
Heparan-α-glucosaminide N-acetyltransferase (Hgsnat)	Mm.28326	Mouse	Hollien, J., et al. (2009) JCB 186(3) 323-331	HGSNAT
Biogenesis of lysosome-related organelles complex-1, subunit 1 (Blos1)	Mm.30118	Mouse	Hollien, J., et al. (2009) JCB 186(3) 323-331	BLOC1S1
Scavenger receptor class A, member 3 (Scara3)	Mm.344095	Mouse	Hollien, J., et al. (2009) JCB 186(3) 323-331	SCARA3
PDGF receptor (Pdgfrb)	Mm.4146	Mouse	Hollien, J., et al. (2009) JCB 186(3) 323-331	PDGFRB
Peripheral myelin protein (Pmp22)	Mm.1237	Mouse	Hollien, J., et al. (2009) JCB 186(3) 323-331	PMP22
Collagen, type VI, α1 (Col6)	Mm.2509	Mouse	Hollien, J., et al. (2009) JCB 186(3) 323-331	COL6A1
Ephrin B2	Mm.209813	Mouse	Hollien, J., et al. (2009) JCB 186(3) 323-331	EFNB2
Microtubule-associated protein 7 domain containing 1 (MAP7d1)	Mm.266716	Mouse	Hollien, J., et al. (2009) JCB 186(3) 323-331	MAP7D1
Splicing factor, Arg/Ser rich 3 (SRp20)	Mm.6787	Mouse	Hollien, J., et al. (2009) JCB 186(3) 323-331	SRSF3
Galnt10	Mm.271670	Mouse	Hollien, J., et al. (2009) JCB 186(3) 323-331	GALNT10
Laminin B1 subunit 1	Mm.172674	Mouse	Hollien, J., et al. (2009) JCB 186(3) 323-331	LAMB1
Mannose receptor C type 2	Mm.235616	Mouse	Hollien, J., et al. (2009) JCB 186(3) 323-331	MRC2
Leu-rich repeat containing 8C	Mm.319847	Mouse	Hollien, J., et al. (2009) JCB 186(3) 323-331	LRRC8C
Neural cell adhesion molecule 1	Mm.4974	Mouse	Hollien, J., et al. (2009) JCB 186(3) 323-331	NCAM1
PDGFA-associated protein 1	Mm.188851	Mouse	Hollien, J., et al. (2009) JCB 186(3) 323-331	PDAP1
Syndecan 4	Mm.3815	Mouse	Hollien, J., et al. (2009) JCB 186(3) 323-331	SDC4
Homeo box B4	Mm.3546	Mouse	Hollien, J., et al. (2009) JCB 186(3) 323-331	HOXB4
Expressed sequence C79267	Mm.30464	Mouse	Hollien, J., et al. (2009) JCB 186(3) 323-331	IFFO2
Expressed sequence C79268	Mm.30464	Mouse	Hollien, J., et al. (2009) JCB 186(3) 323-331	IFFO2
3-oxoacid CoA transferase 1	Mm.13445	Mouse	Hollien, J., et al. (2009) JCB 186(3) 323-331	OXCT1
Tripeptidyl peptidase I	Mm.20837	Mouse	Hollien, J., et al. (2009) JCB 186(3) 323-331	TPP1
RIKEN cDND 4932417H02	Mm.209933	Mouse	Hollien, J., et al. (2009) JCB 186(3) 323-331	RPTOR
Chondroitin sulfate proteoglycan 4 (CSP4)	Mm.41329	Mouse	Hollien, J., et al. (2009) JCB 186(3) 323-331	CSPG4
Chondroitin sulfate proteoglycan 4 (CSP4)	Mm.41329	Mouse	Hollien, J., et al. (2009) JCB 186(3) 323-331	CSPG4
SHANK-associated RH domain–interacting protein	Mm.41463	Mouse	Hollien, J., et al. (2009) JCB 186(3) 323-331	SHARPIN
ST3 β-galactoside α-2,3-sialyltransferase 5s	Mm.38248	Mouse	Hollien, J., et al. (2009) JCB 186(3) 323-331	ST3GAL5
Arhgap22::Rho GTPase activating protein 22	NM_153800	Mouse	Han, D., et al. (2009) Cell 138, 562-575, Supplemental table 5	ARHGAP22
Tsc22d1::TSC22 domain family, member 1	NM_009366	Mouse	Han, D., et al. (2009) Cell 138, 562-575, Supplemental table 5	TSC22D1
Lrp1::low density lipoprotein receptor-related protein 1	NM_008512	Mouse	Han, D., et al. (2009) Cell 138, 562-575, Supplemental table 5	LRP1
Ccnd1::cyclin D1	NM_007631	Mouse	Han, D., et al. (2009) Cell 138, 562-575, Supplemental table 5	CCND1
Hmga2::high mobility group AT-hook 2	NM_010441	Mouse	Han, D., et al. (2009) Cell 138, 562-575, Supplemental table 5	HMGA2
Hist1h1b::histone cluster 1, H1b	NM_020034	Mouse	Han, D., et al. (2009) Cell 138, 562-575, Supplemental table 5	HIST1H1B
Net1::neuroepithelial cell transforming gene 1	NM_019671	Mouse	Han, D., et al. (2009) Cell 138, 562-575, Supplemental table 5	NET1
Lsm3::LSM3 homolog, U6 small nuclear RNA associated (S. cerevisiae)	NM_026309	Mouse	Han, D., et al. (2009) Cell 138, 562-575, Supplemental table 5	LSM3
Ccna2::cyclin A2	NM_009828	Mouse	Han, D., et al. (2009) Cell 138, 562-575, Supplemental table 5	CCNA2
Elk3::ELK3, member of ETS oncogene family	NM_013508	Mouse	Han, D., et al. (2009) Cell 138, 562-575, Supplemental table 5	ELK3
Ppih::peptidyl prolyl isomerase H	NM_028677	Mouse	Han, D., et al. (2009) Cell 138, 562-575, Supplemental table 5	PPIH
Lmna::lamin A	NM_001002011	Mouse	Han, D., et al. (2009) Cell 138, 562-575, Supplemental table 5	LMNA
Tsen34::tRNA splicing endonuclease 34 homolog (S. cerevisiae)	NM_024168	Mouse	Han, D., et al. (2009) Cell 138, 562-575, Supplemental table 5	TSEN34
Dusp10::dual specificity phosphatase 10	NM_022019	Mouse	Han, D., et al. (2009) Cell 138, 562-575, Supplemental table 5	DUSP10
Atad2::ATPase family, AAA domain containing 2	NM_027435	Mouse	Han, D., et al. (2009) Cell 138, 562-575, Supplemental table 5	ATAD2
Ccne1::cyclin E1	NM_007633	Mouse	Han, D., et al. (2009) Cell 138, 562-575, Supplemental table 5	CCNE1
Mad2l1::MAD2 mitotic arrest deficient-like 1 (yeast)	NM_019499	Mouse	Han, D., et al. (2009) Cell 138, 562-575, Supplemental table 5	MAD2L1
Lmnb1::lamin B1	NM_010721	Mouse	Han, D., et al. (2009) Cell 138, 562-575, Supplemental table 5	LMNB1
2810417H13Rik::RIKEN cDNA 2810417H13 gene	NM_026515	Mouse	Han, D., et al. (2009) Cell 138, 562-575, Supplemental table 5	KIAA0101
Uhrf1::ubiquitin-like, containing PHD and RING finger domains, 1	NM_010931	Mouse	Han, D., et al. (2009) Cell 138, 562-575, Supplemental table 5	UHRF1
Tcf19::transcription factor 19	NM_025674	Mouse	Han, D., et al. (2009) Cell 138, 562-575, Supplemental table 5	TCF19
Anxa1::annexin A1	NM_010730	Mouse	Han, D., et al. (2009) Cell 138, 562-575, Supplemental table 5	ANXA1
Hat1::histone aminotransferase 1	NM_026115	Mouse	Han, D., et al. (2009) Cell 138, 562-575, Supplemental table 5	HAT1
Birc5::baculoviral IAP repeat-containing 5	NM_009689	Mouse	Han, D., et al. (2009) Cell 138, 562-575, Supplemental table 5	BIRC5
Wee1::WEE 1 homolog 1 (S. pombe)	NM_009516	Mouse	Han, D., et al. (2009) Cell 138, 562-575, Supplemental table 5	WEE1
Pole2::polymerase (DNA directed), epsilon 2 (p59 subunit)	NM_011133	Mouse	Han, D., et al. (2009) Cell 138, 562-575, Supplemental table 5	POLE2
Cdk2::cyclin-dependent kinase 2	NM_183417	Mouse	Han, D., et al. (2009) Cell 138, 562-575, Supplemental table 5	CDK2
Foxm1::forkhead box M1	NM_008021	Mouse	Han, D., et al. (2009) Cell 138, 562-575, Supplemental table 5	FOXM1
Asf1b::ASF1 anti-silencing function 1 homolog B (S. cerevisiae)	NM_024184	Mouse	Han, D., et al. (2009) Cell 138, 562-575, Supplemental table 5	ASF1B
Clspn::claspin homolog (Xenopus laevis)	NM_175554	Mouse	Han, D., et al. (2009) Cell 138, 562-575, Supplemental table 5	CLSPN
Chaf1b::chromatin assembly factor 1, subunit B (p60)	NM_028083	Mouse	Han, D., et al. (2009) Cell 138, 562-575, Supplemental table 5	CHAF1B
Pcna::proliferating cell nuclear antigen	NM_011045	Mouse	Han, D., et al. (2009) Cell 138, 562-575, Supplemental table 5	PCNA
Pml::promyelocytic leukemia	NM_008884	Mouse	Han, D., et al. (2009) Cell 138, 562-575, Supplemental table 5	PML
Pmf1::polyamine-modulated factor 1	NM_025928	Mouse	Han, D., et al. (2009) Cell 138, 562-575, Supplemental table 5	PMF1
Slfn9::schlafen 9	NM_172796	Mouse	Han, D., et al. (2009) Cell 138, 562-575, Supplemental table 5	SLFN13
Lig1::ligase I, DNA, ATP-dependent	NM_010715	Mouse	Han, D., et al. (2009) Cell 138, 562-575, Supplemental table 5	LIG1
Twist2::twist homolog 2 (Drosophila)	NM_007855	Mouse	Han, D., et al. (2009) Cell 138, 562-575, Supplemental table 5	TWIST2
Exo1::exonuclease 1	NM_012012	Mouse	Han, D., et al. (2009) Cell 138, 562-575, Supplemental table 5	EXO1
Dek::DEK oncogene (DNA binding)	NM_025900	Mouse	Han, D., et al. (2009) Cell 138, 562-575, Supplemental table 5	DEK
Nuf2::NUF2, NDC80 kinetochore complex component, homolog (S. cerevisiae)	NM_023284	Mouse	Han, D., et al. (2009) Cell 138, 562-575, Supplemental table 5	NUF2
Fosl1::fos-like antigen 1	NM_010235	Mouse	Han, D., et al. (2009) Cell 138, 562-575, Supplemental table 5	FOSL1
Nrm::nurim (nuclear envelope membrane protein)	NM_134122	Mouse	Han, D., et al. (2009) Cell 138, 562-575, Supplemental table 5	NRM
Incenp::inner centromere protein	NM_016692	Mouse	Han, D., et al. (2009) Cell 138, 562-575, Supplemental table 5	INCENP
Phlda1::pleckstrin homology-like domain, family A, member 1	NM_009344	Mouse	Han, D., et al. (2009) Cell 138, 562-575, Supplemental table 5	PHLDA1
Lmnb2::lamin B2	NM_010722	Mouse	Han, D., et al. (2009) Cell 138, 562-575, Supplemental table 5	LMNB2
Gmnn::geminin	NM_020567	Mouse	Han, D., et al. (2009) Cell 138, 562-575, Supplemental table 5	GMNN
Fkbp5::FK506 binding protein 5	NM_010220	Mouse	Han, D., et al. (2009) Cell 138, 562-575, Supplemental table 5	FKBP5
Mcm7::minichromosome maintenance deficient 7 (S. cerevisiae)	NM_008568	Mouse	Han, D., et al. (2009) Cell 138, 562-575, Supplemental table 5	MCM7
Kpna2::karyopherin (importin) alpha 2	NM_010655	Mouse	Han, D., et al. (2009) Cell 138, 562-575, Supplemental table 5	KPNA2
Cdc7::cell division cycle 7 (S. cerevisiae)	NM_009863	Mouse	Han, D., et al. (2009) Cell 138, 562-575, Supplemental table 5	CDC7
Fen1::flap structure specific endonuclease 1	NM_007999	Mouse	Han, D., et al. (2009) Cell 138, 562-575, Supplemental table 5	FEN1
Mcm4::minichromosome maintenance deficient 4 homolog (S. cerevisiae)	NM_008565	Mouse	Han, D., et al. (2009) Cell 138, 562-575, Supplemental table 5	MCM4
Pola2::polymerase (DNA directed), alpha 2	NM_008893	Mouse	Han, D., et al. (2009) Cell 138, 562-575, Supplemental table 5	POLA2
Cbx5::chromobox homolog 5 (Drosophila HP1a)	NM_007626	Mouse	Han, D., et al. (2009) Cell 138, 562-575, Supplemental table 5	CBX5
Fbxo5::F-box protein 5	NM_025995	Mouse	Han, D., et al. (2009) Cell 138, 562-575, Supplemental table 5	FBXO5
Slbp::stem-loop binding protein	NM_009193	Mouse	Han, D., et al. (2009) Cell 138, 562-575, Supplemental table 5	SLBP
Sesn3::sestrin 3	NM_030261	Mouse	Han, D., et al. (2009) Cell 138, 562-575, Supplemental table 5	SESN3
Nasp::nuclear autoantigenic sperm protein (histone-binding)	NM_016777	Mouse	Han, D., et al. (2009) Cell 138, 562-575, Supplemental table 5	NASP
Rfc2::replication factor C (activator 1) 2	AK011353	Mouse	Han, D., et al. (2009) Cell 138, 562-575, Supplemental table 5	RFC2
Ncapg2::non-SMC condensin II complex, subunit G2	NM_133762	Mouse	Han, D., et al. (2009) Cell 138, 562-575, Supplemental table 5	NCAPG2
Pole::polymerase (DNA directed), epsilon	NM_011132	Mouse	Han, D., et al. (2009) Cell 138, 562-575, Supplemental table 5	POLE
Nfkb1::nuclear factor of kappa light polypeptide gene enhancer in B-cells 1, p105	NM_008689	Mouse	Han, D., et al. (2009) Cell 138, 562-575, Supplemental table 5	NFKB1
Etv4::ets variant gene 4 (E1A enhancer binding protein, E1AF)	NM_008815	Mouse	Han, D., et al. (2009) Cell 138, 562-575, Supplemental table 5	ETV4
Dtl::denticleless homolog (Drosophila)	NM_029766	Mouse	Han, D., et al. (2009) Cell 138, 562-575, Supplemental table 5	DTL
Anln::anillin, actin binding protein	NM_028390	Mouse	Han, D., et al. (2009) Cell 138, 562-575, Supplemental table 5	ANLN
Clic1::chloride intracellular channel 1	NM_033444	Mouse	Han, D., et al. (2009) Cell 138, 562-575, Supplemental table 5	CLIC1
Mcm10::minichromosome maintenance deficient 10 (S. cerevisiae)	NM_027290	Mouse	Han, D., et al. (2009) Cell 138, 562-575, Supplemental table 5	MCM10
Tmpo::thymopoietin	AK011992	Mouse	Han, D., et al. (2009) Cell 138, 562-575, Supplemental table 5	TMPO
Timeless::timeless homolog (Drosophila)	NM_011589	Mouse	Han, D., et al. (2009) Cell 138, 562-575, Supplemental table 5	TIMELESS
Chaf1a::chromatin assembly factor 1, subunit A (p150)	NM_013733	Mouse	Han, D., et al. (2009) Cell 138, 562-575, Supplemental table 5	CHAF1A
Topbp1::topoisomerase (DNA) II binding protein 1	NM_176979	Mouse	Han, D., et al. (2009) Cell 138, 562-575, Supplemental table 5	TOPBP1
Mcm3::minichromosome maintenance deficient 3 (S. cerevisiae)	NM_008563	Mouse	Han, D., et al. (2009) Cell 138, 562-575, Supplemental table 5	MCM3
Nab1::Ngfi-A binding protein 1	NM_008667	Mouse	Han, D., et al. (2009) Cell 138, 562-575, Supplemental table 5	NAB1
Hells::helicase, lymphoid specific	NM_008234	Mouse	Han, D., et al. (2009) Cell 138, 562-575, Supplemental table 5	HELLS
Tipin::timeless interacting protein	NM_025372	Mouse	Han, D., et al. (2009) Cell 138, 562-575, Supplemental table 5	TIPIN
Sgol1::shugoshin-like 1 (S. pombe)	NM_028232	Mouse	Han, D., et al. (2009) Cell 138, 562-575, Supplemental table 5	SGOL1
Cdc45l::cell division cycle 45 homolog (S. cerevisiae)-like	NM_009862	Mouse	Han, D., et al. (2009) Cell 138, 562-575, Supplemental table 5	CDC45
Mcm6::minichromosome maintenance deficient 6 (MIS5 homolog, S. pombe) (S. cerevisiae)	NM_008567	Mouse	Han, D., et al. (2009) Cell 138, 562-575, Supplemental table 5	MCM6
Suv39h2::suppressor of variegation 3-9 homolog 2 (Drosophila)	NM_022724	Mouse	Han, D., et al. (2009) Cell 138, 562-575, Supplemental table 5	SUV39H2
Cse1l::chromosome segregation 1-like (S. cerevisiae)	NM_023565	Mouse	Han, D., et al. (2009) Cell 138, 562-575, Supplemental table 5	CSE1L
Cpsf4::cleavage and polyadenylation specific factor 4	NM_178576	Mouse	Han, D., et al. (2009) Cell 138, 562-575, Supplemental table 5	CPSF4
Aebp1::AE binding protein 1	NM_009636	Mouse	Han, D., et al. (2009) Cell 138, 562-575, Supplemental table 5	AEBP1
Actb::actin, beta	NM_007393	Mouse	Han, D., et al. (2009) Cell 138, 562-575, Supplemental table 5	ACTB
Fbln2::fibulin 2	NM_007992	Mouse	Han, D., et al. (2009) Cell 138, 562-575, Supplemental table 5	FBLN2
Col16a1::collagen, type XVI, alpha 1	NM_028266	Mouse	Han, D., et al. (2009) Cell 138, 562-575, Supplemental table 5	COL16A1
Col4a1::collagen, type IV, alpha 1	NM_009931	Mouse	Han, D., et al. (2009) Cell 138, 562-575, Supplemental table 5	COL4A1
E130112L23Rik::RIKEN cDNA E130112L23 gene	NM_198249	Mouse	Han, D., et al. (2009) Cell 138, 562-575, Supplemental table 5	ARHGEF40
Skp2::S-phase kinase-associated protein 2 (p45)	NM_013787	Mouse	Han, D., et al. (2009) Cell 138, 562-575, Supplemental table 5	SKP2
Cyb5r3::cytochrome b5 reductase 3	NM_029787	Mouse	Han, D., et al. (2009) Cell 138, 562-575, Supplemental table 5	CYB5R3
Capg::capping protein (actin filament), gelsolin-like	NM_007599	Mouse	Han, D., et al. (2009) Cell 138, 562-575, Supplemental table 5	CAPG
Ly6e::lymphocyte antigen 6 complex, locus E	NM_008529	Mouse	Han, D., et al. (2009) Cell 138, 562-575, Supplemental table 5	LY6E
Rrm2::ribonucleotide reductase M2	NM_009104	Mouse	Han, D., et al. (2009) Cell 138, 562-575, Supplemental table 5	RRM2
Sgk1::serum/glucocorticoid regulated kinase 1	NM_011361	Mouse	Han, D., et al. (2009) Cell 138, 562-575, Supplemental table 5	SGK1
Ldhb::lactate dehydrogenase B	NM_008492	Mouse	Han, D., et al. (2009) Cell 138, 562-575, Supplemental table 5	LDHB
Gsn::gelsolin	BC060377	Mouse	Han, D., et al. (2009) Cell 138, 562-575, Supplemental table 5	GSN
Myo1e::myosin IE	NM_181072	Mouse	Han, D., et al. (2009) Cell 138, 562-575, Supplemental table 5	MYO1E
Ccl2::chemokine (C-C motif) ligand 2	NM_011333	Mouse	Han, D., et al. (2009) Cell 138, 562-575, Supplemental table 5	CCL13
Tpm2::tropomyosin 2, beta	NM_009416	Mouse	Han, D., et al. (2009) Cell 138, 562-575, Supplemental table 5	TPM2
Ilk::integrin linked kinase	NM_010562	Mouse	Han, D., et al. (2009) Cell 138, 562-575, Supplemental table 5	ILK
Tmem176a::transmembrane protein 176A	NM_025326	Mouse	Han, D., et al. (2009) Cell 138, 562-575, Supplemental table 5	TMEM176A
Il1r1::interleukin 1 receptor, type I	NM_008362	Mouse	Han, D., et al. (2009) Cell 138, 562-575, Supplemental table 5	IL1R1
Coro1c::coronin, actin binding protein 1C	NM_011779	Mouse	Han, D., et al. (2009) Cell 138, 562-575, Supplemental table 5	CORO1C
Tspo::translocator protein	NM_009775	Mouse	Han, D., et al. (2009) Cell 138, 562-575, Supplemental table 5	TSPO
Timp3::tissue inhibitor of metalloproteinase 3	NM_011595	Mouse	Han, D., et al. (2009) Cell 138, 562-575, Supplemental table 5	TIMP3
Ltbp3::latent transforming growth factor beta binding protein 3	NM_008520	Mouse	Han, D., et al. (2009) Cell 138, 562-575, Supplemental table 5	LTBP3
Mgst3::microsomal glutathione S-transferase 3	NM_025569	Mouse	Han, D., et al. (2009) Cell 138, 562-575, Supplemental table 5	MGST3
Ywhah::tyrosine 3-monooxygenase/tryptophan 5-monooxygenase activation protein, eta polypeptide	NM_011738	Mouse	Han, D., et al. (2009) Cell 138, 562-575, Supplemental table 5	YWHAH
Dhrs1::dehydrogenase/reductase (SDR family) member 1	NM_026819	Mouse	Han, D., et al. (2009) Cell 138, 562-575, Supplemental table 5	DHRS1
Tpm3::tropomyosin 3, gamma	NM_022314	Mouse	Han, D., et al. (2009) Cell 138, 562-575, Supplemental table 5	TPM3
Scarb1::scavenger receptor class B, member 1	NM_016741	Mouse	Han, D., et al. (2009) Cell 138, 562-575, Supplemental table 5	SCARB1
Rgmb::RGM domain family, member B	NM_178615	Mouse	Han, D., et al. (2009) Cell 138, 562-575, Supplemental table 5	RGMB
Osbpl3::oxysterol binding protein-like 3	NM_027881	Mouse	Han, D., et al. (2009) Cell 138, 562-575, Supplemental table 5	OSBPL3
Ctsb::cathepsin B	NM_007798	Mouse	Han, D., et al. (2009) Cell 138, 562-575, Supplemental table 5	CTSB
Vcan::versican	NM_019389	Mouse	Han, D., et al. (2009) Cell 138, 562-575, Supplemental table 5	VCAN
Cd44::CD44 antigen	NM_009851	Mouse	Han, D., et al. (2009) Cell 138, 562-575, Supplemental table 5	CD44
Ech1::enoyl coenzyme A hydratase 1, peroxisomal	NM_016772	Mouse	Han, D., et al. (2009) Cell 138, 562-575, Supplemental table 5	ECH1
Tmem43::transmembrane protein 43	NM_028766	Mouse	Han, D., et al. (2009) Cell 138, 562-575, Supplemental table 5	TMEM43
Cyth3::cytohesin 3	NM_011182	Mouse	Han, D., et al. (2009) Cell 138, 562-575, Supplemental table 5	CYTH3
Mrc2::mannose receptor, C type 2	NM_008626	Mouse	Han, D., et al. (2009) Cell 138, 562-575, Supplemental table 5	MRC2
Actn4::actinin alpha 4	NM_021895	Mouse	Han, D., et al. (2009) Cell 138, 562-575, Supplemental table 5	ACTN4
Mmd::monocyte to macrophage differentiation-associated	NM_026178	Mouse	Han, D., et al. (2009) Cell 138, 562-575, Supplemental table 5	MMD
Col8a1::collagen, type VIII, alpha 1	NM_007739	Mouse	Han, D., et al. (2009) Cell 138, 562-575, Supplemental table 5	COL8A1
Emp1::epithelial membrane protein 1	NM_010128	Mouse	Han, D., et al. (2009) Cell 138, 562-575, Supplemental table 5	EMP1
Emb::embigin	NM_010330	Mouse	Han, D., et al. (2009) Cell 138, 562-575, Supplemental table 5	EMB
Nfkbil2::nuclear factor of kappa light polypeptide gene enhancer in B-cells inhibitor-like 2	NM_183091	Mouse	Han, D., et al. (2009) Cell 138, 562-575, Supplemental table 5	TONSL
Cst3::cystatin C	NM_009976	Mouse	Han, D., et al. (2009) Cell 138, 562-575, Supplemental table 5	CST3
Cav1::caveolin 1, caveolae protein	NM_007616	Mouse	Han, D., et al. (2009) Cell 138, 562-575, Supplemental table 5	CAV1
Pmp22::peripheral myelin protein 22	NM_008885	Mouse	Han, D., et al. (2009) Cell 138, 562-575, Supplemental table 5	PMP22
Cd109::CD109 antigen	NM_153098	Mouse	Han, D., et al. (2009) Cell 138, 562-575, Supplemental table 5	CD109
Acat2::acetyl-Coenzyme A acetyltransferase 2	NM_009338	Mouse	Han, D., et al. (2009) Cell 138, 562-575, Supplemental table 5	ACAT2
Efemp1::epidermal growth factor-containing fibulin-like extracellular matrix protein 1	NM_146015	Mouse	Han, D., et al. (2009) Cell 138, 562-575, Supplemental table 5	EFEMP1
Asap1::ArfGAP with SH# domain, ankyrin repeat and PH domain1	NM_010026	Mouse	Han, D., et al. (2009) Cell 138, 562-575, Supplemental table 5	ASAP1
Tspan4::tetraspanin 4	NM_053082	Mouse	Han, D., et al. (2009) Cell 138, 562-575, Supplemental table 5	TSPAN4
Cd9::CD9 antigen	NM_007657	Mouse	Han, D., et al. (2009) Cell 138, 562-575, Supplemental table 5	CD9
Tspan3::tetraspanin 3	NM_019793	Mouse	Han, D., et al. (2009) Cell 138, 562-575, Supplemental table 5	TSPAN3
Mvk::mevalonate kinase	NM_023556	Mouse	Han, D., et al. (2009) Cell 138, 562-575, Supplemental table 5	MVK
Msh6::mutS homolog 6 (E. coli)	NM_010830	Mouse	Han, D., et al. (2009) Cell 138, 562-575, Supplemental table 5	MSH6
Gpd2::glycerol phosphate dehydrogenase 2, mitochondrial	NM_010274	Mouse	Han, D., et al. (2009) Cell 138, 562-575, Supplemental table 5	GPD2
Pkmyt1::protein kinase, membrane associated tyrosine/threonine 1	NM_023058	Mouse	Han, D., et al. (2009) Cell 138, 562-575, Supplemental table 5	PKMYT1
Cav2::caveolin 2	NM_016900	Mouse	Han, D., et al. (2009) Cell 138, 562-575, Supplemental table 5	CAV2
Ttyh2::tweety homolog 2 (Drosophila)	NM_053273	Mouse	Han, D., et al. (2009) Cell 138, 562-575, Supplemental table 5	TTYH2
Pdss1::prenyl (solanesyl) diphosphate synthase, subunit 1	NM_019501	Mouse	Han, D., et al. (2009) Cell 138, 562-575, Supplemental table 5	PDSS1
B3gnt1::UDP-GlcNAc:betaGal beta-1,3-N-acetylglucosaminyltransferase 1	NM_175383	Mouse	Han, D., et al. (2009) Cell 138, 562-575, Supplemental table 5	B3GNT1
Rasa3::RAS p21 protein activator 3	NM_009025	Mouse	Han, D., et al. (2009) Cell 138, 562-575, Supplemental table 5	RASA3
Dpy19l1::dpy-19-like 1 (C. elegans)	NM_172920	Mouse	Han, D., et al. (2009) Cell 138, 562-575, Supplemental table 5	DPY19L1
Gstm5::glutathione S-transferase, mu 5	NM_010360	Mouse	Han, D., et al. (2009) Cell 138, 562-575, Supplemental table 5	GSTM3
Spry2::sprouty homolog 2 (Drosophila)	NM_011897	Mouse	Han, D., et al. (2009) Cell 138, 562-575, Supplemental table 5	SPRY2
Kif15::kinesin family member 15	NM_010620	Mouse	Han, D., et al. (2009) Cell 138, 562-575, Supplemental table 5	KIF15
Ect2::ect2 oncogene	NM_007900	Mouse	Han, D., et al. (2009) Cell 138, 562-575, Supplemental table 5	ECT2
Col4a6::collagen, type IV, alpha 6	NM_053185	Mouse	Han, D., et al. (2009) Cell 138, 562-575, Supplemental table 5	COL4A6
Lhfp::lipoma HMGIC fusion partner	NM_175386	Mouse	Han, D., et al. (2009) Cell 138, 562-575, Supplemental table 5	LHFP
Ank::progressive ankylosis	NM_020332	Mouse	Han, D., et al. (2009) Cell 138, 562-575, Supplemental table 5	ANKH
Prim1::DNA primase, p49 subunit	NM_008921	Mouse	Han, D., et al. (2009) Cell 138, 562-575, Supplemental table 5	PRIM1
Gtse1::G two S phase expressed protein 1	NM_013882	Mouse	Han, D., et al. (2009) Cell 138, 562-575, Supplemental table 5	GTSE1
Mrpl49::mitochondrial ribosomal protein L49	NM_026246	Mouse	Han, D., et al. (2009) Cell 138, 562-575, Supplemental table 5	MRPL49
Pkp4::plakophilin 4	BC037597	Mouse	Han, D., et al. (2009) Cell 138, 562-575, Supplemental table 5	PKP4
Pmvk::phosphomevalonate kinase	NM_026784	Mouse	Han, D., et al. (2009) Cell 138, 562-575, Supplemental table 5	PMVK
Rrm1::ribonucleotide reductase M1	NM_009103	Mouse	Han, D., et al. (2009) Cell 138, 562-575, Supplemental table 5	RRM1
Bloc1s1::biogenesis of lysosome-related organelles complex-1, subunit 1	NM_015740	Mouse	Han, D., et al. (2009) Cell 138, 562-575, Supplemental table 5	BLOC1S1
Impa2::inositol (myo)-1(or 4)-monophosphatase 2	NM_053261	Mouse	Han, D., et al. (2009) Cell 138, 562-575, Supplemental table 5	IMPA2
Ptgs1::prostaglandin-endoperoxide synthase 1	NM_008969	Mouse	Han, D., et al. (2009) Cell 138, 562-575, Supplemental table 5	PTGS1
Oxct1::3-oxoacid CoA transferase 1	NM_024188	Mouse	Han, D., et al. (2009) Cell 138, 562-575, Supplemental table 5	OXCT1
Col3a1::collagen, type III, alpha 1	NM_009930	Mouse	Han, D., et al. (2009) Cell 138, 562-575, Supplemental table 5	COL3A1
Slc19a2::solute carrier family 19 (thiamine transporter), member 2	NM_054087	Mouse	Han, D., et al. (2009) Cell 138, 562-575, Supplemental table 5	SLC19A2
Slc43a3::solute carrier family 43, member 3	NM_021398	Mouse	Han, D., et al. (2009) Cell 138, 562-575, Supplemental table 5	SLC43A3
Rcn2::reticulocalbin 2	NM_011992	Mouse	Han, D., et al. (2009) Cell 138, 562-575, Supplemental table 5	RCN2
Sdpr::serum deprivation response	NM_138741	Mouse	Han, D., et al. (2009) Cell 138, 562-575, Supplemental table 5	SDPR
Slc5a3::solute carrier family 5 (inositol transporters), member 3	NM_017391	Mouse	Han, D., et al. (2009) Cell 138, 562-575, Supplemental table 5	SLC5A3
Lhfpl2::lipoma HMGIC fusion partner-like 2	NM_172589	Mouse	Han, D., et al. (2009) Cell 138, 562-575, Supplemental table 5	LHFPL2
Ganab::alpha glucosidase 2 alpha neutral subunit	NM_008060	Rat	Han, D., et al. (2009) Cell 138, 562-575, Supplemental table 3	GANAB
Tapbp::TAP binding protein	NM_009318	Rat	Han, D., et al. (2009) Cell 138, 562-575, Supplemental table 3	TAPBP
Ergic3::ERGIC and golgi 3	NM_025516	Rat	Han, D., et al. (2009) Cell 138, 562-575, Supplemental table 3	ERGIC3
Pld3::phospholipase D family, member 3	NM_011116	Rat	Han, D., et al. (2009) Cell 138, 562-575, Supplemental table 3	PLD3
Cck::cholecystokinin	NM_031161	Rat	Han, D., et al. (2009) Cell 138, 562-575, Supplemental table 3	CCK
Ckb::creatine kinase, brain	NM_021273	Rat	Han, D., et al. (2009) Cell 138, 562-575, Supplemental table 3	CKB
Cask::calcium/calmodulin-dependent serine protein kinase (MAGUK family)	NM_009806	Rat	Han, D., et al. (2009) Cell 138, 562-575, Supplemental table 3	CASK
Ctsa::cathepsin A	NM_008906	Rat	Han, D., et al. (2009) Cell 138, 562-575, Supplemental table 3	CTSA
Syngr2::synaptogyrin 2	NM_009304	Rat	Han, D., et al. (2009) Cell 138, 562-575, Supplemental table 3	SYNGR2
Myl6::myosin, light polypeptide 6, alkali, smooth muscle and non-muscle	NM_010860	Rat	Han, D., et al. (2009) Cell 138, 562-575, Supplemental table 3	MYL6
Lamp2::lysosomal-associated membrane protein 2	M32017	Rat	Han, D., et al. (2009) Cell 138, 562-575, Supplemental table 3	LAMP2
Tmed10::transmembrane emp24-like trafficking protein 10 (yeast)	NM_026775	Rat	Han, D., et al. (2009) Cell 138, 562-575, Supplemental table 3	TMED10
Prkcsh::protein kinase C substrate 80K-H	NM_008925	Rat	Han, D., et al. (2009) Cell 138, 562-575, Supplemental table 3	PRKCSH
Rpn2::ribophorin II	NM_019642	Rat	Han, D., et al. (2009) Cell 138, 562-575, Supplemental table 3	RPN2
P4hb::prolyl 4-hydroxylase, beta polypeptide	NM_011032	Rat	Han, D., et al. (2009) Cell 138, 562-575, Supplemental table 3	P4HB
Serp1::stress-associated endoplasmic reticulum protein 1	NM_030685	Rat	Han, D., et al. (2009) Cell 138, 562-575, Supplemental table 3	SERP1
Tram1::translocating chain-associating membrane protein 1	NM_028173	Rat	Han, D., et al. (2009) Cell 138, 562-575, Supplemental table 3	TRAM1
Clptm1l::CLPTM1-like	NM_146047	Rat	Han, D., et al. (2009) Cell 138, 562-575, Supplemental table 3	CLPTM1L
Tff3::trefoil factor 3, intestinal	NM_011575	Rat	Han, D., et al. (2009) Cell 138, 562-575, Supplemental table 3	TFF3
Srpr::signal recognition particle receptor ('docking protein')	NM_026130	Rat	Han, D., et al. (2009) Cell 138, 562-575, Supplemental table 3	SRPR
Sec11c::SEC11 homolog C (S. cerevisiae)	NM_025468	Rat	Han, D., et al. (2009) Cell 138, 562-575, Supplemental table 3	SEC11C
Mtch1::mitochondrial carrier homolog 1 (C. elegans)	NM_019880	Rat	Han, D., et al. (2009) Cell 138, 562-575, Supplemental table 3	MTCH1
Nsg2::neuron specific gene family member 2	NM_008741	Rat	Han, D., et al. (2009) Cell 138, 562-575, Supplemental table 3	HMP19
Atp5g2::ATP synthase, H+ transporting, mitochondrial F0 complex, subunit c (subunit 9), isoform 2	NM_026468	Rat	Han, D., et al. (2009) Cell 138, 562-575, Supplemental table 3	ATP5G2
Cd63::CD63 antigen	NM_007653	Rat	Han, D., et al. (2009) Cell 138, 562-575, Supplemental table 3	CD63
Pcbp2::poly(rC) binding protein 2	NM_011042	Rat	Han, D., et al. (2009) Cell 138, 562-575, Supplemental table 3	PCBP2
Nnat::neuronatin	NM_010923	Rat	Han, D., et al. (2009) Cell 138, 562-575, Supplemental table 3	NNAT
Dpp6::dipeptidylpeptidase 6	NM_010075	Rat	Han, D., et al. (2009) Cell 138, 562-575, Supplemental table 3	DPP6
Tbcel::tubulin folding cofactor E-like	NM_173038	Rat	Han, D., et al. (2009) Cell 138, 562-575, Supplemental table 3	TBCEL
Mfsd6::major facilitator superfamily domain containing 6	NM_133829	Rat	Han, D., et al. (2009) Cell 138, 562-575, Supplemental table 3	MFSD6
Grid1::glutamate receptor, ionotropic, delta 1	NM_008166	Rat	Han, D., et al. (2009) Cell 138, 562-575, Supplemental table 3	GRID1
Abcg1::ATP-binding cassette, sub-family G (WHITE), member 1	NM_009593	Rat	Han, D., et al. (2009) Cell 138, 562-575, Supplemental table 3	ABCG1
Npc2::Niemann Pick type C2	NM_023409	Rat	Han, D., et al. (2009) Cell 138, 562-575, Supplemental table 3	NPC2
Pip5k1c::phosphatidylinositol-4-phosphate 5-kinase, type 1 gamma	NM_008844	Rat	Han, D., et al. (2009) Cell 138, 562-575, Supplemental table 3	PIP5K1C
Clstn2::calsyntenin 2	NM_022319	Rat	Han, D., et al. (2009) Cell 138, 562-575, Supplemental table 3	CLSTN2
Cpe::carboxypeptidase E	NM_013494	Rat	Han, D., et al. (2009) Cell 138, 562-575, Supplemental table 3	CPE
Aldh3a2::aldehyde dehydrogenase family 3, subfamily A2	NM_007437	Rat	Han, D., et al. (2009) Cell 138, 562-575, Supplemental table 3	ALDH3A2
Top1::topoisomerase (DNA) I	NM_009408	Rat	Han, D., et al. (2009) Cell 138, 562-575, Supplemental table 3	TOP1
Trap1::TNF receptor-associated protein 1	NM_026508	Rat	Han, D., et al. (2009) Cell 138, 562-575, Supplemental table 3	TRAP1
Cops6::COP9 (constitutive photomorphogenic) homolog, subunit 6 (Arabidopsis thaliana)	NM_012002	Rat	Han, D., et al. (2009) Cell 138, 562-575, Supplemental table 3	COPS6
Erap1::endoplasmic reticulum aminopeptidase 1	NM_030711	Rat	Han, D., et al. (2009) Cell 138, 562-575, Supplemental table 3	ERAP1
Atp5d::ATP synthase, H+ transporting, mitochondrial F1 complex, delta subunit	NM_025313	Rat	Han, D., et al. (2009) Cell 138, 562-575, Supplemental table 3	ATP5D
Itm2b::integral membrane protein 2B	NM_008410	Rat	Han, D., et al. (2009) Cell 138, 562-575, Supplemental table 3	ITM2B
Phb::prohibitin	NM_008831	Rat	Han, D., et al. (2009) Cell 138, 562-575, Supplemental table 3	PHB
Ndufc2::NADH dehydrogenase (ubiquinone) 1, subcomplex unknown, 2	NM_024220	Rat	Han, D., et al. (2009) Cell 138, 562-575, Supplemental table 3	NDUFC2
Psmb5::proteasome (prosome, macropain) subunit, beta type 5	NM_011186	Rat	Han, D., et al. (2009) Cell 138, 562-575, Supplemental table 3	PSMB5
Pigt::phosphatidylinositol glycan anchor biosynthesis, class T	NM_133779	Rat	Han, D., et al. (2009) Cell 138, 562-575, Supplemental table 3	PIGT
Slc25a3::solute carrier family 25 (mitochondrial carrier, phosphate carrier), member 3	NM_133668	Rat	Han, D., et al. (2009) Cell 138, 562-575, Supplemental table 3	SLC25A3
Syt5::synaptotagmin V	NM_016908	Rat	Han, D., et al. (2009) Cell 138, 562-575, Supplemental table 3	SYT5
Lgals3bp::lectin, galactoside-binding, soluble, 3 binding protein	NM_011150	Rat	Han, D., et al. (2009) Cell 138, 562-575, Supplemental table 3	LGALS3BP
Atp6ap1::ATPase, H+ transporting, lysosomal accessory protein 1	NM_018794	Rat	Han, D., et al. (2009) Cell 138, 562-575, Supplemental table 3	ATP6AP1
Gde1::glycerophosphodiester phosphodiesterase 1	NM_019580	Rat	Han, D., et al. (2009) Cell 138, 562-575, Supplemental table 3	GDE1
Cd81::CD81 antigen	NM_133655	Rat	Han, D., et al. (2009) Cell 138, 562-575, Supplemental table 3	CD81
Idh3b::isocitrate dehydrogenase 3 (NAD+) beta	NM_130884	Rat	Han, D., et al. (2009) Cell 138, 562-575, Supplemental table 3	IDH3B
Lass2::LAG1 homolog, ceramide synthase 2	NM_029789	Rat	Han, D., et al. (2009) Cell 138, 562-575, Supplemental table 3	LASS2
Psmd6::proteasome (prosome, macropain) 26S subunit, non-ATPase, 6	NM_025550	Rat	Han, D., et al. (2009) Cell 138, 562-575, Supplemental table 3	PSMD6
Ndufs4::NADH dehydrogenase (ubiquinone) Fe-S protein 4	NM_010887	Rat	Han, D., et al. (2009) Cell 138, 562-575, Supplemental table 3	NDUFS4
Apoa1bp::apolipoprotein A-I binding protein	NM_144897	Rat	Han, D., et al. (2009) Cell 138, 562-575, Supplemental table 3	APOA1BP
Flii::flightless I homolog (Drosophila)	NM_022009	Rat	Han, D., et al. (2009) Cell 138, 562-575, Supplemental table 3	FLII
Mrpl27::mitochondrial ribosomal protein L27	NM_053161	Rat	Han, D., et al. (2009) Cell 138, 562-575, Supplemental table 3	MRPL27
Ghr::growth hormone receptor	NM_010284	Rat	Han, D., et al. (2009) Cell 138, 562-575, Supplemental table 3	GHR
Fam19a5::family with sequence similarity 19, member A5	NM_134096	Rat	Han, D., et al. (2009) Cell 138, 562-575, Supplemental table 3	FAM19A5
1110031I02Rik::RIKEN cDNA 1110031I02 gene	NM_025402	Rat	Han, D., et al. (2009) Cell 138, 562-575, Supplemental table 3	C17orf101
Eif3l::eukaryotic translation initiation factor 3, subunit L	NM_145139	Rat	Han, D., et al. (2009) Cell 138, 562-575, Supplemental table 3	EIF3L
Scg5::secretogranin V	NM_009162	Rat	Han, D., et al. (2009) Cell 138, 562-575, Supplemental table 3	SCG5
Mrpl23::mitochondrial ribosomal protein L23	NM_011288	Rat	Han, D., et al. (2009) Cell 138, 562-575, Supplemental table 3	MRPL23
Chchd6::coiled-coil-helix-coiled-coil-helix domain containing 6	NM_025351	Rat	Han, D., et al. (2009) Cell 138, 562-575, Supplemental table 3	CHCHD6
Dsg2::desmoglein 2	NM_007883	Rat	Han, D., et al. (2009) Cell 138, 562-575, Supplemental table 3	DSG2
Acsl4::acyl-CoA synthetase long-chain family member 4	NM_207625	Rat	Han, D., et al. (2009) Cell 138, 562-575, Supplemental table 3	ACSL4
Kcnip1::Kv channel-interacting protein 1	NM_027398	Rat	Han, D., et al. (2009) Cell 138, 562-575, Supplemental table 3	KCNIP1
Mtdh::metadherin	NM_026002	Rat	Han, D., et al. (2009) Cell 138, 562-575, Supplemental table 3	MTDH
Phb2::prohibitin 2	NM_007531	Rat	Han, D., et al. (2009) Cell 138, 562-575, Supplemental table 3	PHB2
Ubqln2::ubiquilin 2	NM_018798	Rat	Han, D., et al. (2009) Cell 138, 562-575, Supplemental table 3	UBQLN2
Impad1::inositol monophosphatase domain containing 1	NM_177730	Rat	Han, D., et al. (2009) Cell 138, 562-575, Supplemental table 3	IMPAD1
Pvrl2::poliovirus receptor-related 2	NM_008990	Rat	Han, D., et al. (2009) Cell 138, 562-575, Supplemental table 3	PVRL2
Cd164::CD164 antigen	NM_016898	Rat	Han, D., et al. (2009) Cell 138, 562-575, Supplemental table 3	CD164
Aplp1::amyloid beta (A4) precursor-like protein 1	NM_007467	Rat	Han, D., et al. (2009) Cell 138, 562-575, Supplemental table 3	APLP1
Spint2::serine protease inhibitor, Kunitz type 2	NM_011464	Rat	Han, D., et al. (2009) Cell 138, 562-575, Supplemental table 3	SPINT2
Atp1a1::ATPase, Na+/K+ transporting, alpha 1 polypeptide	NM_144900	Rat	Han, D., et al. (2009) Cell 138, 562-575, Supplemental table 3	ATP1A1
Mpst::mercaptopyruvate sulfurtransferase	NM_138670	Rat	Han, D., et al. (2009) Cell 138, 562-575, Supplemental table 3	MPST
Igsf8::immunoglobulin superfamily, member 8	NM_080419	Rat	Han, D., et al. (2009) Cell 138, 562-575, Supplemental table 3	IGSF8
Lmf1::lipase maturation factor 1	NM_029624	Rat	Han, D., et al. (2009) Cell 138, 562-575, Supplemental table 3	LMF1
Cadm4::cell adhesion molecule 4	NM_153112	Rat	Han, D., et al. (2009) Cell 138, 562-575, Supplemental table 3	CADM4
Pcdhgc4::protocadherin gamma subfamily C, 4	NM_033582	Rat	Han, D., et al. (2009) Cell 138, 562-575, Supplemental table 3	PCDHGC4
Mgst1::microsomal glutathione S-transferase 1	NM_019946	Rat	Han, D., et al. (2009) Cell 138, 562-575, Supplemental table 3	MGST1
Pcdha11::protocadherin alpha 11	NM_009960	Rat	Han, D., et al. (2009) Cell 138, 562-575, Supplemental table 3	PCDHA11
Psmc4::proteasome (prosome, macropain) 26S subunit, ATPase, 4	NM_011874	Rat	Han, D., et al. (2009) Cell 138, 562-575, Supplemental table 3	PSMC4
2310044H10Rik::RIKEN cDNA 2310044H10 gene	NM_197991	Rat	Han, D., et al. (2009) Cell 138, 562-575, Supplemental table 3	C19orf63
Prdx4::peroxiredoxin 4	NM_016764	Rat	Han, D., et al. (2009) Cell 138, 562-575, Supplemental table 3	PRDX4
Lrp10::low-density lipoprotein receptor-related protein 10	NM_022993	Rat	Han, D., et al. (2009) Cell 138, 562-575, Supplemental table 3	LRP10
St14::suppression of tumorigenicity 14 (colon carcinoma)	NM_011176	Rat	Han, D., et al. (2009) Cell 138, 562-575, Supplemental table 3	ST14
Magmas::mitochondria-associated protein involved in granulocyte-macrophage colony-stimulating factor signal transduction	NM_025571	Rat	Han, D., et al. (2009) Cell 138, 562-575, Supplemental table 3	PAM16
Adipor1::adiponectin receptor 1	NM_028320	Rat	Han, D., et al. (2009) Cell 138, 562-575, Supplemental table 3	ADIPOR1
Hnrnpk::heterogeneous nuclear ribonucleoprotein K	NM_025279	Rat	Han, D., et al. (2009) Cell 138, 562-575, Supplemental table 3	HNRNPK
Mrpl34::mitochondrial ribosomal protein L34	NM_053162	Rat	Han, D., et al. (2009) Cell 138, 562-575, Supplemental table 3	MRPL34
Itfg1::integrin alpha FG-GAP repeat containing 1	NM_028007	Rat	Han, D., et al. (2009) Cell 138, 562-575, Supplemental table 3	ITFG1
Amfr::autocrine motility factor receptor	NM_011787	Rat	Han, D., et al. (2009) Cell 138, 562-575, Supplemental table 3	AMFR
Pam::peptidylglycine alpha-amidating monooxygenase	NM_013626	Rat	Han, D., et al. (2009) Cell 138, 562-575, Supplemental table 3	PAM
Entpd4::ectonucleoside triphosphate diphosphohydrolase 4	NM_026174	Rat	Han, D., et al. (2009) Cell 138, 562-575, Supplemental table 3	ENTPD4
Tmem59::transmembrane protein 59	NM_029565	Rat	Han, D., et al. (2009) Cell 138, 562-575, Supplemental table 3	TMEM59
Cst3::cystatin C	NM_009976	Rat	Han, D., et al. (2009) Cell 138, 562-575, Supplemental table 3	CST3
Podxl2::podocalyxin-like 2	NM_176973	Rat	Han, D., et al. (2009) Cell 138, 562-575, Supplemental table 3	PODXL2
Scamp3::secretory carrier membrane protein 3	NM_011886	Rat	Han, D., et al. (2009) Cell 138, 562-575, Supplemental table 3	SCAMP3
Atp6v0c::ATPase, H+ transporting, lysosomal V0 subunit C	NM_009729	Rat	Han, D., et al. (2009) Cell 138, 562-575, Supplemental table 3	ATP6V0C
Retsat::retinol saturase (all trans retinol 13,14 reductase)	NM_026159	Rat	Han, D., et al. (2009) Cell 138, 562-575, Supplemental table 3	RETSAT
Tnr::tenascin R	NM_022312	Rat	Han, D., et al. (2009) Cell 138, 562-575, Supplemental table 3	TNR
Slc3a2::solute carrier family 3 (activators of dibasic and neutral amino acid transport), member 2	NM_008577	Rat	Han, D., et al. (2009) Cell 138, 562-575, Supplemental table 3	SLC3A2
Sorl1::sortilin-related receptor, LDLR class A repeats-containing	NM_011436	Rat	Han, D., et al. (2009) Cell 138, 562-575, Supplemental table 3	SORL1
Cplx2::complexin 2	NM_009946	Rat	Han, D., et al. (2009) Cell 138, 562-575, Supplemental table 3	CPLX2
Spg7::spastic paraplegia 7 homolog (human)	NM_153176	Rat	Han, D., et al. (2009) Cell 138, 562-575, Supplemental table 3	SPG7
Ift57::intraflagellar transport 57 homolog (Chlamydomonas)	NM_028680	Rat	Han, D., et al. (2009) Cell 138, 562-575, Supplemental table 3	IFT57
Pofut2::protein O-fucosyltransferase 2	NM_030262	Rat	Han, D., et al. (2009) Cell 138, 562-575, Supplemental table 3	POFUT2
Cpd::carboxypeptidase D	NM_007754	Rat	Han, D., et al. (2009) Cell 138, 562-575, Supplemental table 3	CPD
Anapc5::anaphase-promoting complex subunit 5	NM_021505	Rat	Han, D., et al. (2009) Cell 138, 562-575, Supplemental table 3	ANAPC5
Atp9a::ATPase, class II, type 9A	NM_015731	Rat	Han, D., et al. (2009) Cell 138, 562-575, Supplemental table 3	ATP9A
Ndufs2::NADH dehydrogenase (ubiquinone) Fe-S protein 2	NM_153064	Rat	Han, D., et al. (2009) Cell 138, 562-575, Supplemental table 3	NDUFS2
Ifi30::interferon gamma inducible protein 30	NM_023065	Rat	Han, D., et al. (2009) Cell 138, 562-575, Supplemental table 3	IFI30
Slc25a23::solute carrier family 25 (mitochondrial carrier; phosphate carrier), member 23	NM_025877	Rat	Han, D., et al. (2009) Cell 138, 562-575, Supplemental table 3	SLC25A23
Xrn2::5'-3' exoribonuclease 2	NM_011917	Rat	Han, D., et al. (2009) Cell 138, 562-575, Supplemental table 3	XRN2
Ctsf::cathepsin F	NM_019861	Rat	Han, D., et al. (2009) Cell 138, 562-575, Supplemental table 3	CTSF
Gaa::glucosidase, alpha, acid	NM_008064	Rat	Han, D., et al. (2009) Cell 138, 562-575, Supplemental table 3	GAA
Ctsd::cathepsin D	NM_009983	Rat	Han, D., et al. (2009) Cell 138, 562-575, Supplemental table 3	CTSD
Bsg::basigin	NM_009768	Rat	Han, D., et al. (2009) Cell 138, 562-575, Supplemental table 3	BSG
Gns::glucosamine (N-acetyl)-6-sulfatase	NM_029364	Rat	Han, D., et al. (2009) Cell 138, 562-575, Supplemental table 3	GNS
Faim2::Fas apoptotic inhibitory molecule 2	NM_028224	Rat	Han, D., et al. (2009) Cell 138, 562-575, Supplemental table 3	FAIM2
Fetub::fetuin beta	NM_021564	Rat	Han, D., et al. (2009) Cell 138, 562-575, Supplemental table 3	FETUB
Tmem130::transmembrane protein 130	NM_177735	Rat	Han, D., et al. (2009) Cell 138, 562-575, Supplemental table 3	TMEM130
Cd47::CD47 antigen (Rh-related antigen, integrin-associated signal transducer)	NM_010581	Rat	Han, D., et al. (2009) Cell 138, 562-575, Supplemental table 3	CD47
Xpnpep1::X-prolyl aminopeptidase (aminopeptidase P) 1, soluble	NM_133216	Rat	Han, D., et al. (2009) Cell 138, 562-575, Supplemental table 3	XPNPEP1
Spns1::spinster homolog 1 (Drosophila)	NM_023712	Rat	Han, D., et al. (2009) Cell 138, 562-575, Supplemental table 3	SPNS1
Atp9b::ATPase, class II, type 9B	NM_015805	Rat	Han, D., et al. (2009) Cell 138, 562-575, Supplemental table 3	ATP9B
Tmem205::transmembrane protein 205	NM_178577	Rat	Han, D., et al. (2009) Cell 138, 562-575, Supplemental table 3	TMEM205
Lamb1-1::laminin B1 subunit 1	NM_008482	Rat	Han, D., et al. (2009) Cell 138, 562-575, Supplemental table 3	LAMB1
R3hdm2::R3H domain containing 2	NM_027900	Rat	Han, D., et al. (2009) Cell 138, 562-575, Supplemental table 3	R3HDM2
Eno2::enolase 2, gamma neuronal	NM_013509	Rat	Han, D., et al. (2009) Cell 138, 562-575, Supplemental table 3	ENO2
Clic4::chloride intracellular channel 4 (mitochondrial)	NM_013885	Rat	Han, D., et al. (2009) Cell 138, 562-575, Supplemental table 3	CLIC4
Slc6a17::solute carrier family 6 (neurotransmitter transporter), member 17	NM_172271	Rat	Han, D., et al. (2009) Cell 138, 562-575, Supplemental table 3	SLC6A17
Mapk8ip1::mitogen-activated protein kinase 8 interacting protein 1	NM_011162	Rat	Han, D., et al. (2009) Cell 138, 562-575, Supplemental table 3	MAPK8IP1
Tspan5::tetraspanin 5	NM_019571	Rat	Han, D., et al. (2009) Cell 138, 562-575, Supplemental table 3	TSPAN5
Prkca::protein kinase C, alpha	NM_011101	Rat	Han, D., et al. (2009) Cell 138, 562-575, Supplemental table 3	PRKCA
Scg2::secretogranin II	NM_009129	Rat	Han, D., et al. (2009) Cell 138, 562-575, Supplemental table 3	SCG2
Tnip1::TNFAIP3 interacting protein 1	NM_021327	Rat	Han, D., et al. (2009) Cell 138, 562-575, Supplemental table 3	TNIP1
Ift122::intraflagellar transport 122 homolog (Chlamydomonas)	NM_031177	Rat	Han, D., et al. (2009) Cell 138, 562-575, Supplemental table 3	IFT122
Vldlr::very low density lipoprotein receptor	NM_013703	Rat	Han, D., et al. (2009) Cell 138, 562-575, Supplemental table 3	VLDLR
Kcnh2::potassium voltage-gated channel, subfamily H (eag-related), member 2	NM_013569	Rat	Han, D., et al. (2009) Cell 138, 562-575, Supplemental table 3	KCNH2
Mgat4b::mannoside acetylglucosaminyltransferase 4, isoenzyme B	NM_145926	Rat	Han, D., et al. (2009) Cell 138, 562-575, Supplemental table 3	MGAT4B
Cacna2d1::calcium channel, voltage-dependent, alpha2/delta subunit 1	NM_009784	Rat	Han, D., et al. (2009) Cell 138, 562-575, Supplemental table 3	CACNA2D1
Cdh4::cadherin 4	NM_009867	Rat	Han, D., et al. (2009) Cell 138, 562-575, Supplemental table 3	CDH4
Fam116a::family with sequence similarity 116, member A	NM_145969	Rat	Han, D., et al. (2009) Cell 138, 562-575, Supplemental table 3	FAM116A
Ctnnd2::catenin (cadherin associated protein), delta 2	NM_008729	Rat	Han, D., et al. (2009) Cell 138, 562-575, Supplemental table 3	CTNND2
Maf1::MAF1 homolog (S. cerevisiae)	NM_026859	Rat	Han, D., et al. (2009) Cell 138, 562-575, Supplemental table 3	MAF1
Ppap2c::phosphatidic acid phosphatase type 2C	NM_015817	Rat	Han, D., et al. (2009) Cell 138, 562-575, Supplemental table 3	PPAP2C
Pex14::peroxisomal biogenesis factor 14	NM_019781	Rat	Han, D., et al. (2009) Cell 138, 562-575, Supplemental table 3	PEX14
Snrpa::small nuclear ribonucleoprotein polypeptide A	NM_015782	Rat	Han, D., et al. (2009) Cell 138, 562-575, Supplemental table 3	SNRPA
Tsc2::tuberous sclerosis 2	NM_011647	Rat	Han, D., et al. (2009) Cell 138, 562-575, Supplemental table 3	TSC2
Arl8a::ADP-ribosylation factor-like 8A	NM_026823	Rat	Han, D., et al. (2009) Cell 138, 562-575, Supplemental table 3	ARL8A
Abcb9::ATP-binding cassette, sub-family B (MDR/TAP), member 9	NM_019875	Rat	Han, D., et al. (2009) Cell 138, 562-575, Supplemental table 3	ABCB9
Gpr137::G protein-coupled receptor 137	NM_207220	Rat	Han, D., et al. (2009) Cell 138, 562-575, Supplemental table 3	GPR137
Clpp::caseinolytic peptidase, ATP-dependent, proteolytic subunit homolog (E. coli)	NM_017393	Rat	Han, D., et al. (2009) Cell 138, 562-575, Supplemental table 3	CLPP
Vapa::vesicle-associated membrane protein, associated protein A	NM_013933	Rat	Han, D., et al. (2009) Cell 138, 562-575, Supplemental table 3	VAPA
Ogfr::opioid growth factor receptor	NM_031373	Rat	Han, D., et al. (2009) Cell 138, 562-575, Supplemental table 3	OGFR
Bre::brain and reproductive organ-expressed protein	NM_144541	Rat	Han, D., et al. (2009) Cell 138, 562-575, Supplemental table 3	BRE
Atp6v0b::ATPase, H+ transporting, lysosomal V0 subunit B	NM_033617	Rat	Han, D., et al. (2009) Cell 138, 562-575, Supplemental table 3	ATP6V0B
Man2b1::mannosidase 2, alpha B1	NM_010764	Rat	Han, D., et al. (2009) Cell 138, 562-575, Supplemental table 3	MAN2B1
Atp2a2::ATPase, Ca++ transporting, cardiac muscle, slow twitch 2	NM_009722	Rat	Han, D., et al. (2009) Cell 138, 562-575, Supplemental table 3	ATP2A2
Pnkd::paroxysmal nonkinesiogenic dyskinesia	NM_019999	Rat	Han, D., et al. (2009) Cell 138, 562-575, Supplemental table 3	PNKD
Wdr1::WD repeat domain 1	NM_011715	Rat	Han, D., et al. (2009) Cell 138, 562-575, Supplemental table 3	WDR1
Scarb1::scavenger receptor class B, member 1	NM_016741	Rat	Han, D., et al. (2009) Cell 138, 562-575, Supplemental table 3	SCARB1
Odz3::odd Oz/ten-m homolog 3 (Drosophila)	NM_011857	Rat	Han, D., et al. (2009) Cell 138, 562-575, Supplemental table 3	ODZ3
Cyfip2::cytoplasmic FMR1 interacting protein 2	NM_133769	Rat	Han, D., et al. (2009) Cell 138, 562-575, Supplemental table 3	CYFIP2
Itfg3::integrin alpha FG-GAP repeat containing 3	NM_207217	Rat	Han, D., et al. (2009) Cell 138, 562-575, Supplemental table 3	ITFG3
Ppp3ca::protein phosphatase 3, catalytic subunit, alpha isoform	NM_008913	Rat	Han, D., et al. (2009) Cell 138, 562-575, Supplemental table 3	PPP3CA
Cnbp::cellular nucleic acid binding protein	NM_013493	Rat	Han, D., et al. (2009) Cell 138, 562-575, Supplemental table 3	CNBP
Camk1::calcium/calmodulin-dependent protein kinase I	NM_133926	Rat	Han, D., et al. (2009) Cell 138, 562-575, Supplemental table 3	CAMK1
Atp1b1::ATPase, Na+/K+ transporting, beta 1 polypeptide	NM_009721	Rat	Han, D., et al. (2009) Cell 138, 562-575, Supplemental table 3	ATP1B1
Ctbp1::C-terminal binding protein 1	NM_013502	Rat	Han, D., et al. (2009) Cell 138, 562-575, Supplemental table 3	CTBP1
Cugbp2::CUG triplet repeat, RNA binding protein 2	NM_010160	Rat	Han, D., et al. (2009) Cell 138, 562-575, Supplemental table 3	CELF2
Uqcrc1::ubiquinol-cytochrome c reductase core protein 1	NM_025407	Rat	Han, D., et al. (2009) Cell 138, 562-575, Supplemental table 3	UQCRC1
Susd4::sushi domain containing 4	NM_144796	Rat	Han, D., et al. (2009) Cell 138, 562-575, Supplemental table 3	SUSD4
Man2b2::mannosidase 2, alpha B2	NM_008550	Rat	Han, D., et al. (2009) Cell 138, 562-575, Supplemental table 3	MAN2B2
Ncam1::neural cell adhesion molecule 1	NM_010875	Rat	Han, D., et al. (2009) Cell 138, 562-575, Supplemental table 3	NCAM1
Furin::furin (paired basic amino acid cleaving enzyme)	NM_011046	Rat	Han, D., et al. (2009) Cell 138, 562-575, Supplemental table 3	FURIN
Atp2b3::ATPase, Ca++ transporting, plasma membrane 3	NM_177236	Rat	Han, D., et al. (2009) Cell 138, 562-575, Supplemental table 3	ATP2B3
Extl3::exostoses (multiple)-like 3	NM_018788	Rat	Han, D., et al. (2009) Cell 138, 562-575, Supplemental table 3	EXTL3
Fam134a::family with sequence similarity 134, member A	NM_170755	Rat	Han, D., et al. (2009) Cell 138, 562-575, Supplemental table 3	FAM134A
Flot2::flotillin 2	NM_008028	Rat	Han, D., et al. (2009) Cell 138, 562-575, Supplemental table 3	FLOT2
Grina::glutamate receptor, ionotropic, N-methyl D-aspartate-associated protein 1 (glutamate binding)	NM_023168	Rat	Han, D., et al. (2009) Cell 138, 562-575, Supplemental table 3	GRINA
Abcd3::ATP-binding cassette, sub-family D (ALD), member 3	NM_008991	Rat	Han, D., et al. (2009) Cell 138, 562-575, Supplemental table 3	ABCD3
Zdhhc9::zinc finger, DHHC domain containing 9	NM_172465	Rat	Han, D., et al. (2009) Cell 138, 562-575, Supplemental table 3	ZDHHC9
Bloc1s1::biogenesis of lysosome-related organelles complex-1, subunit 1	NM_015740	Rat	Han, D., et al. (2009) Cell 138, 562-575, Supplemental table 3	BLOC1S1
Pomgnt1::protein O-linked mannose beta1,2-N-acetylglucosaminyltransferase	NM_026651	Rat	Han, D., et al. (2009) Cell 138, 562-575, Supplemental table 3	POMGNT1
Fstl4::follistatin-like 4	NM_177059	Rat	Han, D., et al. (2009) Cell 138, 562-575, Supplemental table 3	FSTL4
Bai2::brain-specific angiogenesis inhibitor 2	NM_173071	Rat	Han, D., et al. (2009) Cell 138, 562-575, Supplemental table 3	BAI2
Ilvbl::ilvB (bacterial acetolactate synthase)-like	NM_173751	Rat	Han, D., et al. (2009) Cell 138, 562-575, Supplemental table 3	ILVBL
Xrcc1::X-ray repair complementing defective repair in Chinese hamster cells 1	NM_009532	Rat	Han, D., et al. (2009) Cell 138, 562-575, Supplemental table 3	XRCC1
D19Wsu162e::DNA segment, Chr 19, Wayne State University 162, expressed	NM_146099	Rat	Han, D., et al. (2009) Cell 138, 562-575, Supplemental table 3	C10orf26
Upf3a::UPF3 regulator of nonsense transcripts homolog A (yeast)	AK020823	Rat	Han, D., et al. (2009) Cell 138, 562-575, Supplemental table 3	UPF3A
Med8::mediator of RNA polymerase II transcription, subunit 8 homolog (yeast)	NM_020000	Rat	Han, D., et al. (2009) Cell 138, 562-575, Supplemental table 3	MED8
Psap::prosaposin	NM_011179	Rat	Han, D., et al. (2009) Cell 138, 562-575, Supplemental table 3	PSAP
Clu::clusterin	NM_013492	Rat	Han, D., et al. (2009) Cell 138, 562-575, Supplemental table 3	CLU
Ndufa9::NADH dehydrogenase (ubiquinone) 1 alpha subcomplex, 9	NM_025358	Rat	Han, D., et al. (2009) Cell 138, 562-575, Supplemental table 3	NDUFA9
Fam125a::family with sequence similarity 125, member A	NM_028617	Rat	Han, D., et al. (2009) Cell 138, 562-575, Supplemental table 3	FAM125A
Brp44::brain protein 44	NM_027430	Rat	Han, D., et al. (2009) Cell 138, 562-575, Supplemental table 3	BRP44
Abca3::ATP-binding cassette, sub-family A (ABC1), member 3	NM_013855	Rat	Han, D., et al. (2009) Cell 138, 562-575, Supplemental table 3	ABCA3
Marcks::myristoylated alanine rich protein kinase C substrate	NM_008538	Rat	Han, D., et al. (2009) Cell 138, 562-575, Supplemental table 3	MARCKS
Clptm1::cleft lip and palate associated transmembrane protein 1	NM_019649	Rat	Han, D., et al. (2009) Cell 138, 562-575, Supplemental table 3	CLPTM1
Sez6l2::seizure related 6 homolog like 2	NM_144926	Rat	Han, D., et al. (2009) Cell 138, 562-575, Supplemental table 3	SEZ6L2
Nucb1::nucleobindin 1	NM_008749	Rat	Han, D., et al. (2009) Cell 138, 562-575, Supplemental table 3	NUCB1
Epdr1::ependymin related protein 1 (zebrafish)	NM_134065	Rat	Han, D., et al. (2009) Cell 138, 562-575, Supplemental table 3	EPDR1
Aifm1::apoptosis-inducing factor, mitochondrion-associated 1	NM_012019	Rat	Han, D., et al. (2009) Cell 138, 562-575, Supplemental table 3	AIFM1
Nenf::neuron derived neurotrophic factor	NM_025424	Rat	Han, D., et al. (2009) Cell 138, 562-575, Supplemental table 3	NENF
Tmem86a::transmembrane protein 86A	NM_026436	Rat	Han, D., et al. (2009) Cell 138, 562-575, Supplemental table 3	TMEM86A
Rhbdd2::rhomboid domain containing 2	NM_146002	Rat	Han, D., et al. (2009) Cell 138, 562-575, Supplemental table 3	RHBDD2
Ncln::nicalin homolog (zebrafish)	NM_134009	Rat	Han, D., et al. (2009) Cell 138, 562-575, Supplemental table 3	NCLN
Mmp24::matrix metallopeptidase 24	NM_010808	Rat	Han, D., et al. (2009) Cell 138, 562-575, Supplemental table 3	MMP24
Glg1::golgi apparatus protein 1	NM_009149	Rat	Han, D., et al. (2009) Cell 138, 562-575, Supplemental table 3	GLG1
Syp::synaptophysin	NM_009305	Rat	Han, D., et al. (2009) Cell 138, 562-575, Supplemental table 3	SYP
Tmem132a::transmembrane protein 132A	NM_133804	Rat	Han, D., et al. (2009) Cell 138, 562-575, Supplemental table 3	TMEM132A
Slc15a3::solute carrier family 15, member 3	NM_023044	Rat	Han, D., et al. (2009) Cell 138, 562-575, Supplemental table 3	SLC15A3
Itm2c::integral membrane protein 2C	NM_022417	Rat	Han, D., et al. (2009) Cell 138, 562-575, Supplemental table 3	ITM2C
Sigmar1::sigma non-opioid intracellular receptor 1	NM_011014	Rat	Han, D., et al. (2009) Cell 138, 562-575, Supplemental table 3	SIGMAR1
Ephx1::epoxide hydrolase 1, microsomal	NM_010145	Rat	Han, D., et al. (2009) Cell 138, 562-575, Supplemental table 3	EPHX1
Fads2::fatty acid desaturase 2	NM_019699	Rat	Han, D., et al. (2009) Cell 138, 562-575, Supplemental table 3	FADS2
Hapln4::hyaluronan and proteoglycan link protein 4	NM_177900	Rat	Han, D., et al. (2009) Cell 138, 562-575, Supplemental table 3	HAPLN4
Cdh1::cadherin 1	NM_009864	Rat	Han, D., et al. (2009) Cell 138, 562-575, Supplemental table 3	CDH1
Slc44a1::solute carrier family 44, member 1	AK008866	Rat	Han, D., et al. (2009) Cell 138, 562-575, Supplemental table 3	SLC44A1
Vstm2l::V-set and transmembrane domain containing 2-like	NM_198627	Rat	Han, D., et al. (2009) Cell 138, 562-575, Supplemental table 3	VSTM2L
Bace1::beta-site APP cleaving enzyme 1	NM_011792	Rat	Han, D., et al. (2009) Cell 138, 562-575, Supplemental table 3	BACE1
Sdc3::syndecan 3	NM_011520	Rat	Han, D., et al. (2009) Cell 138, 562-575, Supplemental table 3	SDC3
Ptprs::protein tyrosine phosphatase, receptor type, S	NM_011218	Rat	Han, D., et al. (2009) Cell 138, 562-575, Supplemental table 3	PTPRS
Ntn1::netrin 1	NM_008744	Rat	Han, D., et al. (2009) Cell 138, 562-575, Supplemental table 3	NTN1
Vav2::vav 2 oncogene	NM_009500	Rat	Han, D., et al. (2009) Cell 138, 562-575, Supplemental table 3	VAV2
Rhbdl3::rhomboid, veinlet-like 3 (Drosophila)	NM_139228	Rat	Han, D., et al. (2009) Cell 138, 562-575, Supplemental table 3	RHBDL3
Accn2::amiloride-sensitive cation channel 2, neuronal	NM_009597	Rat	Han, D., et al. (2009) Cell 138, 562-575, Supplemental table 3	ACCN2
Lrp1::low density lipoprotein receptor-related protein 1	NM_008512	Rat	Han, D., et al. (2009) Cell 138, 562-575, Supplemental table 3	LRP1
Ece1::endothelin converting enzyme 1	NM_199307	Rat	Han, D., et al. (2009) Cell 138, 562-575, Supplemental table 3	ECE1
Atp13a2::ATPase type 13A2	NM_029097	Rat	Han, D., et al. (2009) Cell 138, 562-575, Supplemental table 3	ATP13A2
Dhcr24::24-dehydrocholesterol reductase	NM_053272	Rat	Han, D., et al. (2009) Cell 138, 562-575, Supplemental table 3	DHCR24
Nrm::nurim (nuclear envelope membrane protein)	NM_134122	Rat	Han, D., et al. (2009) Cell 138, 562-575, Supplemental table 3	NRM
Megf9::multiple EGF-like-domains 9	NM_172694	Rat	Han, D., et al. (2009) Cell 138, 562-575, Supplemental table 3	MEGF9
Tmem131::transmembrane protein 131	NM_018872	Rat	Han, D., et al. (2009) Cell 138, 562-575, Supplemental table 3	TMEM131
Pdzk1ip1::PDZK1 interacting protein 1	NM_026018	Rat	Han, D., et al. (2009) Cell 138, 562-575, Supplemental table 3	PDZK1IP1
Dpagt1::dolichyl-phosphate (UDP-N-acetylglucosamine) acetylglucosaminephosphotransferase 1 (GlcNAc-1-P transferase)	NM_007875	Rat	Han, D., et al. (2009) Cell 138, 562-575, Supplemental table 3	DPAGT1
Erp44::endoplasmic reticulum protein 44	NM_029572	Rat	Han, D., et al. (2009) Cell 138, 562-575, Supplemental table 3	ERP44
Por::P450 (cytochrome) oxidoreductase	NM_008898	Rat	Han, D., et al. (2009) Cell 138, 562-575, Supplemental table 3	POR
Ipo11::importin 11	NM_029665	Rat	Han, D., et al. (2009) Cell 138, 562-575, Supplemental table 3	IPO11
Tcf25::transcription factor 25 (basic helix-loop-helix)	NM_025804	Rat	Han, D., et al. (2009) Cell 138, 562-575, Supplemental table 3	TCF25
Nsf::N-ethylmaleimide sensitive fusion protein	NM_008740	Rat	Han, D., et al. (2009) Cell 138, 562-575, Supplemental table 3	NSF
Ndufv1::NADH dehydrogenase (ubiquinone) flavoprotein 1	NM_133666	Rat	Han, D., et al. (2009) Cell 138, 562-575, Supplemental table 3	NDUFV1
Aes::amino-terminal enhancer of split	NM_010347	Rat	Han, D., et al. (2009) Cell 138, 562-575, Supplemental table 3	AES
Commd1::COMM domain containing 1	NM_144514	Rat	Han, D., et al. (2009) Cell 138, 562-575, Supplemental table 3	COMMD1
Ndufv3::NADH dehydrogenase (ubiquinone) flavoprotein 3	NM_030087	Rat	Han, D., et al. (2009) Cell 138, 562-575, Supplemental table 3	NDUFV3
Add1::adducin 1 (alpha)	NM_013457	Rat	Han, D., et al. (2009) Cell 138, 562-575, Supplemental table 3	ADD1
Gnal1::guanine nucleotide binding protein-like 1	NM_008136	Rat	Han, D., et al. (2009) Cell 138, 562-575, Supplemental table 3	GNL1
Gabrd::gamma-aminobutyric acid (GABA) A receptor, subunit delta	NM_008072	Rat	Han, D., et al. (2009) Cell 138, 562-575, Supplemental table 3	GABRD
Hnrnpr::heterogeneous nuclear ribonucleoprotein R	NM_028871	Rat	Han, D., et al. (2009) Cell 138, 562-575, Supplemental table 3	HNRNPR
Rad21::RAD21 homolog (S. pombe)	NM_009009	Rat	Han, D., et al. (2009) Cell 138, 562-575, Supplemental table 3	RAD21
Igf2::insulin-like growth factor 2	NM_010514	Rat	Han, D., et al. (2009) Cell 138, 562-575, Supplemental table 3	IGF2
Bat3::HLA-B-associated transcript 3	NM_057171	Rat	Han, D., et al. (2009) Cell 138, 562-575, Supplemental table 3	BAG6
Pcsk2::proprotein convertase subtilisin/kexin type 2	NM_008792	Rat	Han, D., et al. (2009) Cell 138, 562-575, Supplemental table 3	PCSK2
Thop1::thimet oligopeptidase 1	NM_022653	Rat	Han, D., et al. (2009) Cell 138, 562-575, Supplemental table 3	THOP1
Pcdhgb2::protocadherin gamma subfamily B, 2	NM_033575	Rat	Han, D., et al. (2009) Cell 138, 562-575, Supplemental table 3	PCDHGB2
Gnao1::guanine nucleotide binding protein, alpha O	NM_010308	Rat	Han, D., et al. (2009) Cell 138, 562-575, Supplemental table 3	GNAO1
Pcsk1::proprotein convertase subtilisin/kexin type 1	NM_013628	Rat	Han, D., et al. (2009) Cell 138, 562-575, Supplemental table 3	PCSK1
Lpcat1::lysophosphatidylcholine acyltransferase 1	NM_145376	Rat	Han, D., et al. (2009) Cell 138, 562-575, Supplemental table 3	LPCAT1
Fxyd6::FXYD domain-containing ion transport regulator 6	NM_022004	Rat	Han, D., et al. (2009) Cell 138, 562-575, Supplemental table 3	FXYD6
Slc8a1::solute carrier family 8 (sodium/calcium exchanger), member 1	NM_011406	Rat	Han, D., et al. (2009) Cell 138, 562-575, Supplemental table 3	SLC8A1
Rtn1::reticulon 1	NM_153457	Rat	Han, D., et al. (2009) Cell 138, 562-575, Supplemental table 3	RTN1
Shisa5::shisa homolog 5 (Xenopus laevis)	NM_025858	Rat	Han, D., et al. (2009) Cell 138, 562-575, Supplemental table 3	SHISA5
Agpat6::1-acylglycerol-3-phosphate O-acyltransferase 6 (lysophosphatidic acid acyltransferase, zeta)	NM_018743	Rat	Han, D., et al. (2009) Cell 138, 562-575, Supplemental table 3	AGPAT6
Psmd3::proteasome (prosome, macropain) 26S subunit, non-ATPase, 3	NM_009439	Rat	Han, D., et al. (2009) Cell 138, 562-575, Supplemental table 3	PSMD3
Cisd2::CDGSH iron sulfur domain 2	NM_025902	Rat	Han, D., et al. (2009) Cell 138, 562-575, Supplemental table 3	CISD2
Camk2b::calcium/calmodulin-dependent protein kinase II, beta	NM_007595	Rat	Han, D., et al. (2009) Cell 138, 562-575, Supplemental table 3	CAMK2B
Atp2a3::ATPase, Ca++ transporting, ubiquitous	NM_016745	Rat	Han, D., et al. (2009) Cell 138, 562-575, Supplemental table 3	ATP2A3
Pcbp4::poly(rC) binding protein 4	NM_021567	Rat	Han, D., et al. (2009) Cell 138, 562-575, Supplemental table 3	PCBP4
Nisch::nischarin	NM_022656	Rat	Han, D., et al. (2009) Cell 138, 562-575, Supplemental table 3	NISCH
Scmh1::sex comb on midleg homolog 1	NM_013883	Rat	Han, D., et al. (2009) Cell 138, 562-575, Supplemental table 3	SCMH1
Itpr1::inositol 1,4,5-triphosphate receptor 1	NM_010585	Rat	Han, D., et al. (2009) Cell 138, 562-575, Supplemental table 3	ITPR1
Sult4a1::sulfotransferase family 4A, member 1	NM_013873	Rat	Han, D., et al. (2009) Cell 138, 562-575, Supplemental table 3	SULT4A1
Smpd1::sphingomyelin phosphodiesterase 1, acid lysosomal	NM_011421	Rat	Han, D., et al. (2009) Cell 138, 562-575, Supplemental table 3	SMPD1
Lmf2::lipase maturation factor 2	NM_178919	Rat	Han, D., et al. (2009) Cell 138, 562-575, Supplemental table 3	LMF2
Mogs::mannosyl-oligosaccharide glucosidase	NM_020619	Rat	Han, D., et al. (2009) Cell 138, 562-575, Supplemental table 3	MOGS
Atp6v0d1::ATPase, H+ transporting, lysosomal V0 subunit D1	NM_013477	Rat	Han, D., et al. (2009) Cell 138, 562-575, Supplemental table 3	ATP6V0D1
Tmem27::transmembrane protein 27	NM_020626	Rat	Han, D., et al. (2009) Cell 138, 562-575, Supplemental table 3	TMEM27
Galnt2::UDP-N-acetyl-alpha-D-galactosamine:polypeptide N-acetylgalactosaminyltransferase 2	NM_139272	Rat	Han, D., et al. (2009) Cell 138, 562-575, Supplemental table 3	GALNT2
Tspan3::tetraspanin 3	NM_019793	Rat	Han, D., et al. (2009) Cell 138, 562-575, Supplemental table 3	TSPAN3
Gpi1::glucose phosphate isomerase 1	NM_008155	Rat	Han, D., et al. (2009) Cell 138, 562-575, Supplemental table 3	GPI
Krt18::keratin 18	NM_010664	Rat	Han, D., et al. (2009) Cell 138, 562-575, Supplemental table 3	KRT18
St7::suppression of tumorigenicity 7	NM_022332	Rat	Han, D., et al. (2009) Cell 138, 562-575, Supplemental table 3	ST7
Creb3l1::cAMP responsive element binding protein 3-like 1	NM_011957	Rat	Han, D., et al. (2009) Cell 138, 562-575, Supplemental table 3	CREB3L1
Slc35c2::solute carrier family 35, member C2	NM_144893	Rat	Han, D., et al. (2009) Cell 138, 562-575, Supplemental table 3	SLC35C2
Iars::isoleucine-tRNA synthetase	NM_172015	Rat	Han, D., et al. (2009) Cell 138, 562-575, Supplemental table 3	IARS
App::amyloid beta (A4) precursor protein	AY267348	Rat	Han, D., et al. (2009) Cell 138, 562-575, Supplemental table 3	APP
Atf5::activating transcription factor 5	NM_030693	Rat	Han, D., et al. (2009) Cell 138, 562-575, Supplemental table 3	ATF5
Mbtps1::membrane-bound transcription factor peptidase, site 1	NM_019709	Rat	Han, D., et al. (2009) Cell 138, 562-575, Supplemental table 3	MBTPS1
Vps26a::vacuolar protein sorting 26 homolog A (yeast)	NM_133672	Rat	Han, D., et al. (2009) Cell 138, 562-575, Supplemental table 3	VPS26A
Gnptg::N-acetylglucosamine-1-phosphotransferase, gamma subunit	NM_172529	Rat	Han, D., et al. (2009) Cell 138, 562-575, Supplemental table 3	GNPTG
Mib2::mindbomb homolog 2 (Drosophila)	NM_145124	Rat	Han, D., et al. (2009) Cell 138, 562-575, Supplemental table 3	MIB2
Ninj1::ninjurin 1	NM_013610	Rat	Han, D., et al. (2009) Cell 138, 562-575, Supplemental table 3	NINJ1
Wars::tryptophanyl-tRNA synthetase	NM_011710	Rat	Han, D., et al. (2009) Cell 138, 562-575, Supplemental table 3	WARS
Dpysl2::dihydropyrimidinase-like 2	NM_009955	Rat	Han, D., et al. (2009) Cell 138, 562-575, Supplemental table 3	DPYSL2
Tpcn1::two pore channel 1	NM_145853	Rat	Han, D., et al. (2009) Cell 138, 562-575, Supplemental table 3	TPCN1
Pls3::plastin 3 (T-isoform)	NM_145629	Rat	Han, D., et al. (2009) Cell 138, 562-575, Supplemental table 3	PLS3
Plp2::proteolipid protein 2	NM_019755	Rat	Han, D., et al. (2009) Cell 138, 562-575, Supplemental table 3	PLP2
Tax1bp3::Tax1 (human T-cell leukemia virus type I) binding protein 3	NM_029564	Rat	Han, D., et al. (2009) Cell 138, 562-575, Supplemental table 3	TAX1BP3
Ldlr::low density lipoprotein receptor	NM_010700	Rat	Han, D., et al. (2009) Cell 138, 562-575, Supplemental table 3	LDLR
Pdia4::protein disulfide isomerase associated 4	NM_009787	Rat	Han, D., et al. (2009) Cell 138, 562-575, Supplemental table 3	PDIA4
Rpn1	Not specified in source	Mouse	So, J., et al. (2012) Cell Metabolism 16, 4, 487-499	RPN1
Erp44	Not specified in source	Mouse	So, J., et al. (2012) Cell Metabolism 16, 4, 487-499	ERP44
Papola	Not specified in source	Mouse	So, J., et al. (2012) Cell Metabolism 16, 4, 487-499	PAPOLA
Mxd4	Not specified in source	Mouse	So, J., et al. (2012) Cell Metabolism 16, 4, 487-499	MXD4
Slc25a17	Not specified in source	Mouse	So, J., et al. (2012) Cell Metabolism 16, 4, 487-499	SLC25A17
Yif1a	Not specified in source	Mouse	So, J., et al. (2012) Cell Metabolism 16, 4, 487-499	YIF1A
Rarres1	Not specified in source	Mouse	So, J., et al. (2012) Cell Metabolism 16, 4, 487-499	RARRES1
Gnptg	Not specified in source	Mouse	So, J., et al. (2012) Cell Metabolism 16, 4, 487-499	GNPTG
Alg1	Not specified in source	Mouse	So, J., et al. (2012) Cell Metabolism 16, 4, 487-499	ALG1
Slc35f5	Not specified in source	Mouse	So, J., et al. (2012) Cell Metabolism 16, 4, 487-499	SLC35F5
Cyb561d2	Not specified in source	Mouse	So, J., et al. (2012) Cell Metabolism 16, 4, 487-499	CYB561D2
Dgat2	Not specified in source	Mouse	So, J., et al. (2012) Cell Metabolism 16, 4, 487-499	DGAT2
Itih4	Not specified in source	Mouse	So, J., et al. (2012) Cell Metabolism 16, 4, 487-499	ITIH4
Commd9	Not specified in source	Mouse	So, J., et al. (2012) Cell Metabolism 16, 4, 487-499	COMMD9
F2	Not specified in source	Mouse	So, J., et al. (2012) Cell Metabolism 16, 4, 487-499	F2
Pdap1	Not specified in source	Mouse	So, J., et al. (2012) Cell Metabolism 16, 4, 487-499	PDAP1
Mlec	Not specified in source	Mouse	So, J., et al. (2012) Cell Metabolism 16, 4, 487-499	MLEC
Adam9	Not specified in source	Mouse	So, J., et al. (2012) Cell Metabolism 16, 4, 487-499	ADAM9
Ilvbl	Not specified in source	Mouse	So, J., et al. (2012) Cell Metabolism 16, 4, 487-499	ILVBL
Pla2g12b	Not specified in source	Mouse	So, J., et al. (2012) Cell Metabolism 16, 4, 487-499	PLA2G12B
Azgp1	Not specified in source	Mouse	So, J., et al. (2012) Cell Metabolism 16, 4, 487-499	AZGP1
Ppp1r15b	Not specified in source	Mouse	So, J., et al. (2012) Cell Metabolism 16, 4, 487-499	PPP1R15B
Man2a2	Not specified in source	Mouse	So, J., et al. (2012) Cell Metabolism 16, 4, 487-499	MAN2A2
Sqle	Not specified in source	Mouse	So, J., et al. (2012) Cell Metabolism 16, 4, 487-499	SQLE
Pm20d1	Not specified in source	Mouse	So, J., et al. (2012) Cell Metabolism 16, 4, 487-499	PM20D1
Tmem208	Not specified in source	Mouse	So, J., et al. (2012) Cell Metabolism 16, 4, 487-499	TMEM208
Pcsk6	Not specified in source	Mouse	So, J., et al. (2012) Cell Metabolism 16, 4, 487-499	PCSK6
Slc27a5	Not specified in source	Mouse	So, J., et al. (2012) Cell Metabolism 16, 4, 487-499	SLC27A5
Col18a1	Not specified in source	Mouse	So, J., et al. (2012) Cell Metabolism 16, 4, 487-499	COL18A1
Ttc13	Not specified in source	Mouse	So, J., et al. (2012) Cell Metabolism 16, 4, 487-499	TTC13
Lipc	Not specified in source	Mouse	So, J., et al. (2012) Cell Metabolism 16, 4, 487-499	LIPC
Serping1	Not specified in source	Mouse	So, J., et al. (2012) Cell Metabolism 16, 4, 487-499	SERPING1
Furin	Not specified in source	Mouse	So, J., et al. (2012) Cell Metabolism 16, 4, 487-499	FURIN
Hgfac	Not specified in source	Mouse	So, J., et al. (2012) Cell Metabolism 16, 4, 487-499	HGFAC
Clu	Not specified in source	Mouse	So, J., et al. (2012) Cell Metabolism 16, 4, 487-499	CLU
Tm7sf2	Not specified in source	Mouse	So, J., et al. (2012) Cell Metabolism 16, 4, 487-499	TM7SF2
Cyp51	Not specified in source	Mouse	So, J., et al. (2012) Cell Metabolism 16, 4, 487-499	CYP51A1
Plbd2	Not specified in source	Mouse	So, J., et al. (2012) Cell Metabolism 16, 4, 487-499	PLBD2
Jkamp	Not specified in source	Mouse	So, J., et al. (2012) Cell Metabolism 16, 4, 487-499	JKAMP
Afm	Not specified in source	Mouse	So, J., et al. (2012) Cell Metabolism 16, 4, 487-499	AFM
Tex2	Not specified in source	Mouse	So, J., et al. (2012) Cell Metabolism 16, 4, 487-499	TEX2
Rnf130	Not specified in source	Mouse	So, J., et al. (2012) Cell Metabolism 16, 4, 487-499	RNF130
Lamp1	Not specified in source	Mouse	So, J., et al. (2012) Cell Metabolism 16, 4, 487-499	LAMP1
Retsat	Not specified in source	Mouse	So, J., et al. (2012) Cell Metabolism 16, 4, 487-499	RETSAT
Cyp1a2	Not specified in source	Mouse	So, J., et al. (2012) Cell Metabolism 16, 4, 487-499	CYP1A2
Bola3	Not specified in source	Mouse	So, J., et al. (2012) Cell Metabolism 16, 4, 487-499	BOLA3
Taldo1	Not specified in source	Mouse	So, J., et al. (2012) Cell Metabolism 16, 4, 487-499	TALDO1
Abca2	Not specified in source	Mouse	So, J., et al. (2012) Cell Metabolism 16, 4, 487-499	ABCA2
Proc	Not specified in source	Mouse	So, J., et al. (2012) Cell Metabolism 16, 4, 487-499	PROC
Igf2r	Not specified in source	Mouse	So, J., et al. (2012) Cell Metabolism 16, 4, 487-499	IGF2R
Blvra	Not specified in source	Mouse	So, J., et al. (2012) Cell Metabolism 16, 4, 487-499	BLVRA
Pmvk	Not specified in source	Mouse	So, J., et al. (2012) Cell Metabolism 16, 4, 487-499	PMVK
Ndufa9	Not specified in source	Mouse	So, J., et al. (2012) Cell Metabolism 16, 4, 487-499	NDUFA9
Cyp2c68	Not specified in source	Mouse	So, J., et al. (2012) Cell Metabolism 16, 4, 487-499	CYP2C19
Btbd1	Not specified in source	Mouse	So, J., et al. (2012) Cell Metabolism 16, 4, 487-499	BTBD1
Selk	Not specified in source	Mouse	So, J., et al. (2012) Cell Metabolism 16, 4, 487-499	SELK
Tapbp	Not specified in source	Mouse	So, J., et al. (2012) Cell Metabolism 16, 4, 487-499	TAPBP
Tex264	Not specified in source	Mouse	So, J., et al. (2012) Cell Metabolism 16, 4, 487-499	TEX264
Ropn1l	Not specified in source	Mouse	So, J., et al. (2012) Cell Metabolism 16, 4, 487-499	ROPN1L
Dbt	Not specified in source	Mouse	So, J., et al. (2012) Cell Metabolism 16, 4, 487-499	DBT
Sidt2	Not specified in source	Mouse	So, J., et al. (2012) Cell Metabolism 16, 4, 487-499	SIDT2
Tmprss6	Not specified in source	Mouse	So, J., et al. (2012) Cell Metabolism 16, 4, 487-499	TMPRSS6
Tpp1	Not specified in source	Mouse	So, J., et al. (2012) Cell Metabolism 16, 4, 487-499	TPP1
Atrnl1	Not specified in source	Mouse	So, J., et al. (2012) Cell Metabolism 16, 4, 487-499	ATRNL1
Angptl3	Not specified in source	Mouse	So, J., et al. (2012) Cell Metabolism 16, 4, 487-499	ANGPTL3
Spp2	Not specified in source	Mouse	So, J., et al. (2012) Cell Metabolism 16, 4, 487-499	SPP2
Dera	Not specified in source	Mouse	So, J., et al. (2012) Cell Metabolism 16, 4, 487-499	DERA
Smarcc2	Not specified in source	Mouse	So, J., et al. (2012) Cell Metabolism 16, 4, 487-499	SMARCC2
Fn1	Not specified in source	Mouse	So, J., et al. (2012) Cell Metabolism 16, 4, 487-499	FN1
Fads1	Not specified in source	Mouse	So, J., et al. (2012) Cell Metabolism 16, 4, 487-499	FADS1
Aldoc	Not specified in source	Mouse	So, J., et al. (2012) Cell Metabolism 16, 4, 487-499	ALDOC
Col18a1	Not specified in source	Mouse	So, J., et al. (2012) Cell Metabolism 16, 4, 487-499	COL18A1
Hgsnat	Not specified in source	Mouse	So, J., et al. (2012) Cell Metabolism 16, 4, 487-499	HGSNAT
Hsd17b7	Not specified in source	Mouse	So, J., et al. (2012) Cell Metabolism 16, 4, 487-499	HSD17B7
Vnn3	Not specified in source	Mouse	So, J., et al. (2012) Cell Metabolism 16, 4, 487-499	VNN3
Dnase2b	Not specified in source	Mouse	So, J., et al. (2012) Cell Metabolism 16, 4, 487-499	DNASE2B
Stim2	Not specified in source	Mouse	So, J., et al. (2012) Cell Metabolism 16, 4, 487-499	STIM2
Nsdhl	Not specified in source	Mouse	So, J., et al. (2012) Cell Metabolism 16, 4, 487-499	NSDHL
Kcnn2	Not specified in source	Mouse	So, J., et al. (2012) Cell Metabolism 16, 4, 487-499	KCNN2
Gm2a	Not specified in source	Mouse	So, J., et al. (2012) Cell Metabolism 16, 4, 487-499	GM2A
Abca3	Not specified in source	Mouse	So, J., et al. (2012) Cell Metabolism 16, 4, 487-499	ABCA3
Pxmp2	Not specified in source	Mouse	So, J., et al. (2012) Cell Metabolism 16, 4, 487-499	PXMP2
Cpn2	Not specified in source	Mouse	So, J., et al. (2012) Cell Metabolism 16, 4, 487-499	CPN2
F7	Not specified in source	Mouse	So, J., et al. (2012) Cell Metabolism 16, 4, 487-499	F7
Pla1a	Not specified in source	Mouse	So, J., et al. (2012) Cell Metabolism 16, 4, 487-499	PLA1A
Sc4mol	Not specified in source	Mouse	So, J., et al. (2012) Cell Metabolism 16, 4, 487-499	MSMO1
Gjb1	Not specified in source	Mouse	So, J., et al. (2012) Cell Metabolism 16, 4, 487-499	GJB1
Mvk	Not specified in source	Mouse	So, J., et al. (2012) Cell Metabolism 16, 4, 487-499	MVK
Oaf	Not specified in source	Mouse	So, J., et al. (2012) Cell Metabolism 16, 4, 487-499	OAF
Hc	Not specified in source	Mouse	So, J., et al. (2012) Cell Metabolism 16, 4, 487-499	C5
Fads2	Not specified in source	Mouse	So, J., et al. (2012) Cell Metabolism 16, 4, 487-499	FADS2
Glrx	Not specified in source	Mouse	So, J., et al. (2012) Cell Metabolism 16, 4, 487-499	GLRX
Idi1	Not specified in source	Mouse	So, J., et al. (2012) Cell Metabolism 16, 4, 487-499	IDI1
Limd2	Not specified in source	Mouse	So, J., et al. (2012) Cell Metabolism 16, 4, 487-499	LIMD2
Dhcr7	Not specified in source	Mouse	So, J., et al. (2012) Cell Metabolism 16, 4, 487-499	DHCR7
Bloc1s1	Not specified in source	Mouse	So, J., et al. (2012) Cell Metabolism 16, 4, 487-499	BLOC1S1
Lrp1	Not specified in source	Mouse	So, J., et al. (2012) Cell Metabolism 16, 4, 487-499	LRP1
Ptprf	Not specified in source	Mouse	So, J., et al. (2012) Cell Metabolism 16, 4, 487-499	PTPRF
Paqr7	Not specified in source	Mouse	So, J., et al. (2012) Cell Metabolism 16, 4, 487-499	PAQR7
