# Supplementary material for: Cleavage of BLOC1S1 mRNA by IRE1 Is Sequence Specific, Temporally Separate from XBP1 Splicing, and Dispensable for Cell Viability under Acute Endoplasmic Reticulum Stress
Source: Mol Cell Biol. 2015 May 18;35(12):2186–202. doi: 10.1128/MCB.00013-15 (PMC4438243; doi:10.1128/MCB.00013-15)
Supplement: Supplemental material [file MCB.00013-15_zmb999100856so4.xlsx]

## Sheet: Sheet1
Supplemental table S3: Potential RIDD targets that contain one or more IRE1 RNase target consensus target sequence
Gene Symbol	Gene Title	IRE1 target sequences		Accession numbers of transcripts containing IRE1 target sequences
ABCA3	ATP-binding cassette, sub-family A (ABC1), member 3	CAGTGCCGCCGCCACTG		NM_001089.2
ABCB9	ATP-binding cassette, sub-family B (MDR/TAP), member 9	GGTGGCTGCTGTCCACC		NM_203444.3	NM_001243014.1	NM_019625.3	NM_001243013.1	NM_019624.3
ACTN4	actinin, alpha 4	GAGATCGGGCGCATCTC		NM_004924.4
AES	amino-terminal enhancer of split	CCTTTCTGCAGAAAAGG		NM_198969.1
ARHGEF40	Rho guanine nucleotide exchange factor (GEF) 40	GGGCCCAGTGGGGGCCC		NM_018071.3
ASAP1	ArfGAP with SH3 domain, ankyrin repeat and PH domain 1	ACAGTCAGTGGAACTGT		NM_018482.3	NM_001247996.1
BLOC1S1	biogenesis of lysosomal organelles complex-1, subunit 1	GGCAGCTGCAGTCTGCC		NR_037655.1	NR_037657.1	NR_037656.1	NM_001487.3
CD44	CD44 molecule (Indian blood group)	TTTGTCAGAGGCACAAA		NM_001001392.1	NM_001202556.1	NM_001001391.1	NM_001202555.1	NM_001001390.1	NM_001001389.1	NM_000610.3
CDK2	cyclin-dependent kinase 2	CAGCCCGGGTGGGGCTG		NM_052827.2	NM_001798.3
CELF2	CUGBP, Elav-like family member 2	CCTCGCCGCCGCCGAGG		NM_001083591.1	NM_001025076.2
CLSTN2	calsyntenin 2	CGGTGCGGCAGGCACCG		NM_022131.2
CPLX2	complexin 2	GAGCCCTGCAGTGGCTC		NM_001008220.1
CSPG4	chondroitin sulfate proteoglycan 4	GTGGGCGGGCGGCCCAC		NM_001897.4
CTSF	cathepsin F	GGGCGCAGTGGCCGCCC		NM_003793.3
FADS2	fatty acid desaturase 2	AGATTCTGGAGCAATCT		NM_004265.2
FAM19A5	family with sequence similarity 19 (chemokine (C-C motif)-like), member A5	CCGCGCGGGCGCCGCGG		NM_001082967.1
GPD2	glycerol-3-phosphate dehydrogenase 2 (mitochondrial)	GAGGCCTGGCGCGCCTC		NM_001083112.2
IGF2R	Insulin-like growth factor 2 receptor	CACAGCTGCGGCCTGTG		NM_000876.2
LDLR	low density lipoprotein receptor	CCTCACAGAGGCTGAGG		NM_001195800.1	NM_001195802.1	NM_000527.4	NM_001195798.1	NM_001195799.1
LIMD2	LIM domain containing 2	TGCTTCTGCTGCAAGCA		NM_030576.3
LMF2	lipase maturation factor 2	GCAGGCAGGGGCCCTGC	TGGCCCCGCTGAGGCCA	NM_033200.2
LRP1	low density lipoprotein receptor-related protein 1	GGAATCAGGGGAATTCC		NM_002332.2
LRP10	low density lipoprotein receptor-related protein 10	CTGTGCTGACGGCACAG		NM_014045.3
MAN2B2	mannosidase, alpha, class 2B, member 2	CTGGCCCGGCGAGCCAG	TGCGCCAGAGGAGCGCA	NM_015274.1
MCM4	minichromosome maintenance complex component 4	CGCCGCGGCAGCCGGCG	ACCATCAGCGGCATGGT	NM_182746.2	NM_005914.3
MCM7	minichromosome maintenance complex component 7	CCGCGCGGCGGCCGCGG		NM_182776.1
MGAT4B	mannosyl (alpha-1,3-)-glycoprotein beta-1,4-N-acetylglucosaminyltransferase, isozyme B	CGCGGCGGGCGCCCGCG		NM_014275.4
MGST3	microsomal glutathione S-transferase 3	TTGGGCAGTGGACCCAA	CGCCCCAGGCGAGGGCG	NM_004528.3
MIB2	mindbomb homolog 2 (Drosophila)	AGTGTCTGCTGGACACT		NM_001170689.1	NR_033183.1	NM_001170686.1	NM_080875.2	NM_001170687.1	NM_001170688.1
MMP24	matrix metallopeptidase 24 (membrane-inserted)	AGGGCCAGCAGGGCCCT		NM_006690.3
MRC2	mannose receptor, C type 2	ACAGTCTGGAGGACTGT		NM_006039.4
NINJ1	ninjurin 1	CGCAGCTGGAGCCTGCG		NM_004148.3
NISCH	nischarin	GCTGCCAGGAGCGCAGC		NM_007184.3
PML	promyelocytic leukemia	GCTGGCTGAAGCCCAGC		NM_002675.3	NM_033238.2	NM_033244.3	NM_033240.2	NM_033239.2
POLA2	polymerase (DNA directed), alpha 2 (70kD subunit)	AAGCTCAGCGGTAGCTT		NM_002689.2
PRKCA	protein kinase C, alpha	AAGTTCAGGTGGAACTT		NM_002737.2
RASA3	RAS p21 protein activator 3	CAAAGCCGCAGCCTTTG		NM_007368.2
RCN2	reticulocalbin 2, EF-hand calcium binding domain	CGCCGCCGCGGCCGGCG		NM_002902.2
RPN1	ribophorin I	GCACACAGGAGCTGTGC		NM_002950.3
RPTOR	regulatory associated protein of MTOR, complex 1	TGGGGCAGCTGTCCCCA		NM_020761.2	NM_001163034.1
RTN1	reticulon 1	TAAAACAGCTGTTTTTA		NM_206852.2	NM_021136.2
SESN3	sestrin 3	CGGCCCTGCAGTGGCCG		NM_144665.2
SLC25A17	solute carrier family 25 (mitochondrial carrier; peroxisomal membrane protein, 34kDa), member 17	TAAAACGGCAGCTTTTA		NM_006358.2
SMARCC2	SWI/SNF related, matrix associated, actin dependent regulator of chromatin, subfamily c, member 2	TTGTACAGTTGCTACAA	TCACCCTGCTGAGGTGA	NM_139067.2	NM_001130420.1	NM_003075.3
STIM2	Stromal interaction molecule 2	CGCCGCGGCGGCCGGCG		NM_020860.3	NM_001169118.1	NM_001169117.1
SULT4A1	sulfotransferase family 4A, member 1	CGCGCCGGTGGGGCGCG		NM_014351.3
SUSD4	sushi domain containing 4	ACCCCCAGCGGAGGGGT		NM_017982.3	NM_001037175.2
SUV39H2	suppressor of variegation 3-9 homolog 2 (Drosophila)	GCTGCCTGGAGAGCAGC		NM_001193426.1	NM_001193427.1	NM_001193425.1	NM_001193424.1	NR_034181.1	NM_024670.3
TCF19	transcription factor 19	GCGCGCAGAGGCCGCGC		NM_001077511.1	NM_007109.2
TIMP3	TIMP metallopeptidase inhibitor 3	ACACCCAGGAGAGGTGT		NM_000362.4
TTC13	Tetratricopeptide repeat domain 13	CGGCGCTGTGGCCGCCG		NM_001122835.2	NM_024525.4
TWIST2	twist homolog 2 (Drosophila)	CGCTTCGGCCGGAAGCG		NM_057179.2
WARS	tryptophanyl-tRNA synthetase	CGAGGCAGCAGCCCTCG		NM_213645.1	NM_173701.1	NM_004184.3	NM_213646.1
WEE1	WEE1 homolog (S. pombe)	TAAAACTGCAGATTTTA		NM_001143976.1
XRCC1	X-ray repair complementing defective repair in Chinese hamster cells 1	TCCTGCAGCAGCCAGGA		NM_006297.2
XRN2	5'-3' exoribonuclease 2	TGAACCAGCAGCGTTCA		NM_012255.3
